# Supplementary material for: 1-(2-Chloro-5-nitro­phen­yl)-3-(2,2-di­methyl­propion­yl)thio­urea
Source: Acta Crystallogr Sect E Struct Rep Online. 2009 Jul 1;65(Pt 8):o1735–6. doi: 10.1107/S1600536809024672 (PMC2977335; doi:10.1107/S1600536809024672)
Supplement: Supplementary file 1 [file e-65-o1735-sup1.cif]

##############################################################################
###                                                                        ###
###        Electronic paper (Acta Crystallographica Section E)             ###
###                                                                        ###
##############################################################################
#                                                                            #
# This CIF contains the data in a paper accepted for publication in Acta     #
# Crystallographica Section E. It conforms to the requirements of Notes      #
# for Authors for Section E, and has been peer reviewed under the auspices   #
# of the IUCr Commission on Journals.                                        #
#                                                                            #
# Full details of the Crystallographic Information File format               #
# are given in the paper "The Crystallographic Information File (CIF):       #
# a New Standard Archive File for Crystallography" by S. R. Hall, F. H.      #
# Allen and I. D. Brown [Acta Cryst. (1991), A47, 655-685].                  #
#                                                                            #
# The current version of the core CIF dictionary is obtainable from          #
# ftp://ftp.iucr.org/pub/cif_core.dic. The current version number is 2.4.    #
#                                                                            #
# Software is freely available for graphical display of the structure(s) in  #
# this CIF.  For information consult the CIF home page http://www.iucr.org/  #
# cif/home.html                                                              #
#                                                                            #
# This file may be used for bona fide research purposes within the           #
# scientific community so long as proper attribution is given to the journal # 
# article from which it was obtained.                                        #
#                                                                            #
##############################################################################
                                             
data_global
_audit_creation_method     SHELXL-97
_journal_date_recd_electronic     2009-06-16
_journal_date_accepted     2009-06-26
_journal_name_full     'Acta Crystallographica, Section E'
_journal_year     2009
_journal_volume     65
_journal_issue      8
_journal_page_first     o1735
_journal_page_last     o1736
_journal_paper_category     QO
_journal_coeditor_code     LH2851
_publ_contact_author_name     'Dr Aamer Saeed'
_publ_contact_author_address
;
Department of Chemistry,
Quaid-I-Azam University,
Islamabad 45320,
Pakistan
;
_publ_contact_author_email     'aamersaeed@yahoo.com'
_publ_contact_author_fax     '+92 51 90643231'
_publ_contact_author_phone     '+92 51 90642241'
_publ_section_title
;
1-(2-Chloro-5-nitrophenyl)-3-(2,2-dimethylpropionyl)thiourea
;
loop_
    _publ_author_name
    _publ_author_address
    'Saeed, Aamer'
;
Department of Chemistry,
Quaid-i-Azam University,
Islamabad 45320,
Pakistan
;
    'Khera, Rasheed Ahmad'
;
Department of Chemistry,
Quaid-i-Azam University,
Islamabad 45320,
Pakistan
;
    'Simpson, Jim'
;
Department of Chemistry
University of Otago
PO Box 56
Dunedin
New Zealand
;
    'Stanley, Roderick G.'
;
Department of Chemistry
University of Otago
PO Box 56
Dunedin
New Zealand
;
data_I
_chemical_name_systematic
;
1-(2-Chloro-5-nitrophenyl)-3-(2,2-dimethylpropanoyl)thiourea
;
_chemical_name_common     ?
_chemical_formula_moiety     'C12 H14 Cl N3 O3 S'
_chemical_formula_sum     'C12 H14 Cl N3 O3 S'
_chemical_formula_iupac     'C12 H14 Cl N3 O3 S'
_chemical_formula_weight     315.77
_chemical_melting_point     ?
_symmetry_cell_setting     'orthorhombic'
_symmetry_space_group_name_H-M     'P n m a'
_symmetry_space_group_name_Hall     '-P 2ac 2n'
loop_
    _symmetry_equiv_pos_as_xyz
    'x, y, z'
    '-x+1/2, -y, z+1/2'
    '-x, y+1/2, -z'
    'x+1/2, -y+1/2, -z+1/2'
    '-x, -y, -z'
    'x-1/2, y, -z-1/2'
    'x, -y-1/2, z'
    '-x-1/2, y-1/2, z-1/2'
_cell_length_a     9.529(2)
_cell_length_b     6.546(2)
_cell_length_c     22.166(6)
_cell_angle_alpha     90.00
_cell_angle_beta     90.00
_cell_angle_gamma     90.00
_cell_volume     1382.7(7)
_cell_formula_units_Z     4
_cell_measurement_reflns_used     2410
_cell_measurement_theta_min     2.32
_cell_measurement_theta_max     24.64
_cell_measurement_temperature     89(2)
_exptl_crystal_description     needle
_exptl_crystal_colour     colourless
_exptl_crystal_size_max     0.36
_exptl_crystal_size_mid     0.09
_exptl_crystal_size_min     0.06
_exptl_crystal_density_diffrn     1.517
_exptl_crystal_density_meas     ?
_exptl_crystal_density_method     'not measured'
_exptl_crystal_F_000     656
_exptl_absorpt_coefficient_mu     0.438
_exptl_absorpt_correction_type     multi-scan
_exptl_absorpt_process_details     '(SADABS; Bruker, 2006)'
_exptl_absorpt_correction_T_min     0.833
_exptl_absorpt_correction_T_max     0.974
_diffrn_ambient_temperature     89(2)
_diffrn_radiation_type     MoK\a
_diffrn_radiation_wavelength     0.71073
_diffrn_radiation_source     'fine-focus sealed tube'
_diffrn_radiation_monochromator     graphite
_diffrn_measurement_device_type     'Bruker APEXII CCD area-detector'
_diffrn_measurement_method     \w
_diffrn_detector_area_resol_mean     ?
_diffrn_reflns_number     12525
_diffrn_reflns_av_R_equivalents     0.0688
_diffrn_reflns_av_sigmaI/netI     0.0397
_diffrn_reflns_theta_min     1.84
_diffrn_reflns_theta_max     25.74
_diffrn_reflns_theta_full     25.74
_diffrn_measured_fraction_theta_max     0.996
_diffrn_measured_fraction_theta_full     0.996
_diffrn_reflns_limit_h_min     -11
_diffrn_reflns_limit_h_max     11
_diffrn_reflns_limit_k_min     -6
_diffrn_reflns_limit_k_max     8
_diffrn_reflns_limit_l_min     -26
_diffrn_reflns_limit_l_max     26
_diffrn_standards_number     0
_diffrn_standards_interval_count     ?
_diffrn_standards_interval_time     ?
_diffrn_standards_decay_%     ?
_refine_special_details
;
Refinement of <i>F</i>^2^ against ALL reflections. The weighted <i>R</i>-factor
<i>wR</i> and goodness of fit <i>S</i> are based on <i>F</i>^2^, conventional
<i>R</i>-factors <i>R</i> are based on <i>F</i>, with <i>F</i> set to zero for
negative <i>F</i>^2^. The threshold expression of <i>F</i>^2^ >
\s(<i>F</i>^2^) is used only for calculating <i>R</i>-factors(gt) <i>etc</i>.
and is not relevant to the choice of reflections for refinement.
<i>R</i>-factors based on <i>F</i>^2^ are statistically about twice as large
as those based on <i>F</i>, and <i>R</i>- factors based on ALL data will be
even larger.
;
_reflns_number_total     1434
_reflns_number_gt     1166
_reflns_threshold_expression     I>2\s(I)
_refine_ls_structure_factor_coef     Fsqd
_refine_ls_matrix_type     full
_refine_ls_R_factor_all     0.0450
_refine_ls_R_factor_gt     0.0328
_refine_ls_wR_factor_gt     0.0864
_refine_ls_wR_factor_ref     0.0919
_refine_ls_goodness_of_fit_ref     1.094
_refine_ls_restrained_S_all     1.094
_refine_ls_number_reflns     1434
_refine_ls_number_parameters     130
_refine_ls_number_restraints     0
_refine_ls_hydrogen_treatment     mixed
_refine_ls_weighting_scheme     calc
_refine_ls_weighting_details
         'calc w=1/[\s^2^(Fo^2^)+(0.0461P)^2^+0.3426P] where P=(Fo^2^+2Fc^2^)/3'
_atom_sites_solution_hydrogens     geom
_atom_sites_solution_primary     direct
_atom_sites_solution_secondary     difmap
_refine_ls_shift/su_max     ?
_refine_ls_shift/su_max_lt     0.001
_refine_ls_shift/su_mean     0.000
_refine_diff_density_max     0.266
_refine_diff_density_min     -0.430
_refine_ls_extinction_method     none
_refine_ls_extinction_coef     ?
loop_
    _atom_type_symbol
    _atom_type_description
    _atom_type_scat_dispersion_real
    _atom_type_scat_dispersion_imag
    _atom_type_scat_source
    'C' 'C' 0.0033 0.0016
                         'International Tables Vol C Tables 4.2.6.8 and 6.1.1.4'
    'H' 'H' 0.0000 0.0000
                         'International Tables Vol C Tables 4.2.6.8 and 6.1.1.4'
    'N' 'N' 0.0061 0.0033
                         'International Tables Vol C Tables 4.2.6.8 and 6.1.1.4'
    'O' 'O' 0.0106 0.0060
                         'International Tables Vol C Tables 4.2.6.8 and 6.1.1.4'
    'S' 'S' 0.1246 0.1234
                         'International Tables Vol C Tables 4.2.6.8 and 6.1.1.4'
    'Cl' 'Cl' 0.1484 0.1585
                         'International Tables Vol C Tables 4.2.6.8 and 6.1.1.4'
_computing_data_collection     'APEX2 (Bruker, 2006)'
_computing_cell_refinement     'APEX2 and SAINT (Bruker, 2006)'
_computing_data_reduction     'SAINT (Bruker, 2006)'
_computing_structure_solution     'SHELXS97 (Sheldrick, 2008)'
_computing_structure_refinement
;
SHELXL97 (Sheldrick, 2008) and TITAN2000 (Hunter & Simpson,
1999)
;
_computing_molecular_graphics
;
SHELXTL (Sheldrick, 2008) and Mercury (Macrae <i>et al.</i>,
2006)
;
_computing_publication_material
;
SHELXL97 (Sheldrick, 2008), enCIFer (Allen <i>et al.</i>,
2004), PLATON (Spek, 2009)
and publCIF (Westrip, 2009)
;
loop_
    _atom_site_type_symbol
    _atom_site_label
    _atom_site_fract_x
    _atom_site_fract_y
    _atom_site_fract_z
    _atom_site_U_iso_or_equiv
    _atom_site_adp_type
    _atom_site_calc_flag
    _atom_site_refinement_flags
    _atom_site_occupancy
    _atom_site_disorder_assembly
    _atom_site_disorder_group
    C C1 0.1946(3) 0.2500 0.36075(12) 0.0163(6) Uani d S 1 . .
    O O1 0.3187(2) 0.2500 0.34713(8) 0.0217(5) Uani d S 1 . .
    N N1 0.1523(3) 0.2500 0.42088(10) 0.0184(5) Uani d S 1 . .
    H H1N 0.070(4) 0.2500 0.4268(16) 0.037(11) Uiso d S 1 . .
    C C2 0.2314(3) 0.2500 0.47417(11) 0.0143(6) Uani d S 1 . .
    S S1 0.14289(7) 0.2500 0.53901(3) 0.0192(2) Uani d S 1 . .
    N N2 0.3713(2) 0.2500 0.46466(10) 0.0143(5) Uani d S 1 . .
    H H2N 0.397(3) 0.2500 0.4222(15) 0.030(9) Uiso d S 1 . .
    C C4 0.4846(3) 0.2500 0.50580(12) 0.0130(6) Uani d S 1 . .
    C C5 0.6210(3) 0.2500 0.48174(11) 0.0147(6) Uani d S 1 . .
    Cl Cl1 0.64439(7) 0.2500 0.40389(3) 0.0181(2) Uani d S 1 . .
    C C6 0.7399(3) 0.2500 0.51801(12) 0.0168(6) Uani d S 1 . .
    H H6 0.8305 0.2500 0.5002 0.020 Uiso calc SR 1 . .
    C C7 0.7261(3) 0.2500 0.58025(12) 0.0183(6) Uani d S 1 . .
    H H7 0.8060 0.2500 0.6059 0.022 Uiso calc SR 1 . .
    C C8 0.5911(3) 0.2500 0.60368(11) 0.0167(6) Uani d S 1 . .
    N N3 0.5743(3) 0.2500 0.67027(10) 0.0204(5) Uani d S 1 . .
    O O2 0.6808(2) 0.2500 0.70124(9) 0.0286(5) Uani d S 1 . .
    O O3 0.4544(2) 0.2500 0.69074(9) 0.0317(6) Uani d S 1 . .
    C C9 0.4711(3) 0.2500 0.56877(11) 0.0147(6) Uani d S 1 . .
    H H9 0.3810 0.2500 0.5871 0.018 Uiso calc SR 1 . .
    C C10 0.0727(3) 0.2500 0.31561(11) 0.0170(6) Uani d S 1 . .
    C C11 0.1330(3) 0.2500 0.25185(13) 0.0308(8) Uani d S 1 . .
    H H11A 0.059(4) 0.2500 0.2261(16) 0.037 Uiso d S 1 . .
    H H11B 0.188(2) 0.132(3) 0.2442(10) 0.037 Uiso d . 1 . .
    C C12 -0.0158(2) 0.0571(3) 0.32488(9) 0.0229(5) Uani d . 1 . .
    H H12A -0.0897 0.0515 0.2942 0.034 Uiso calc R 1 . .
    H H12B -0.0585 0.0602 0.3651 0.034 Uiso calc R 1 . .
    H H12C 0.0442 -0.0638 0.3213 0.034 Uiso calc R 1 . .
loop_
    _atom_site_aniso_label
    _atom_site_aniso_U_11
    _atom_site_aniso_U_22
    _atom_site_aniso_U_33
    _atom_site_aniso_U_12
    _atom_site_aniso_U_13
    _atom_site_aniso_U_23
    C1 0.0149(14) 0.0200(15) 0.0142(14) 0.000 -0.0001(11) 0.000
    O1 0.0135(10) 0.0360(12) 0.0155(9) 0.000 0.0018(8) 0.000
    N1 0.0109(13) 0.0317(14) 0.0125(11) 0.000 0.0003(10) 0.000
    C2 0.0129(13) 0.0185(14) 0.0113(13) 0.000 -0.0021(10) 0.000
    S1 0.0149(4) 0.0307(4) 0.0121(3) 0.000 0.0020(3) 0.000
    N2 0.0124(12) 0.0196(12) 0.0110(11) 0.000 -0.0008(9) 0.000
    C4 0.0134(13) 0.0108(13) 0.0146(13) 0.000 -0.0025(10) 0.000
    C5 0.0183(14) 0.0129(13) 0.0128(13) 0.000 -0.0007(11) 0.000
    Cl1 0.0149(4) 0.0262(4) 0.0132(3) 0.000 0.0020(2) 0.000
    C6 0.0128(14) 0.0169(14) 0.0209(14) 0.000 0.0010(11) 0.000
    C7 0.0190(15) 0.0148(14) 0.0210(14) 0.000 -0.0057(12) 0.000
    C8 0.0213(15) 0.0150(14) 0.0139(13) 0.000 -0.0018(11) 0.000
    N3 0.0258(14) 0.0213(13) 0.0142(12) 0.000 -0.0011(10) 0.000
    O2 0.0284(12) 0.0391(13) 0.0182(10) 0.000 -0.0114(9) 0.000
    O3 0.0266(12) 0.0527(15) 0.0157(10) 0.000 0.0031(9) 0.000
    C9 0.0165(14) 0.0122(13) 0.0154(13) 0.000 -0.0002(11) 0.000
    C10 0.0147(14) 0.0258(15) 0.0104(13) 0.000 -0.0018(11) 0.000
    C11 0.0193(17) 0.062(2) 0.0115(14) 0.000 -0.0013(13) 0.000
    C12 0.0222(11) 0.0220(11) 0.0245(10) 0.0000(9) -0.0078(8) -0.0021(9)
_geom_special_details
;
All e.s.d.'s (except the e.s.d. in the dihedral angle between two l.s. planes)
are estimated using the full covariance matrix. The cell e.s.d.'s are taken
into account individually in the estimation of e.s.d.'s in distances, angles
and torsion angles; correlations between e.s.d.'s in cell parameters are only
used when they are defined by crystal symmetry. An approximate (isotropic)
treatment of cell e.s.d.'s is used for estimating e.s.d.'s involving l.s.
planes.
;
loop_
    _geom_bond_atom_site_label_1
    _geom_bond_atom_site_label_2
    _geom_bond_site_symmetry_2
    _geom_bond_distance
    _geom_bond_publ_flag
    C1 O1 . 1.221(3) ?
    C1 N1 . 1.392(3) ?
    C1 C10 . 1.533(4) ?
    N1 C2 . 1.401(3) ?
    N1 H1N . 0.80(4) ?
    C2 N2 . 1.349(3) ?
    C2 S1 . 1.667(3) ?
    N2 C4 . 1.414(3) ?
    N2 H2N . 0.97(3) ?
    C4 C9 . 1.402(3) ?
    C4 C5 . 1.405(4) ?
    C5 C6 . 1.389(4) ?
    C5 Cl1 . 1.740(3) ?
    C6 C7 . 1.386(4) ?
    C6 H6 . 0.9500 ?
    C7 C8 . 1.387(4) ?
    C7 H7 . 0.9500 ?
    C8 C9 . 1.380(4) ?
    C8 N3 . 1.485(3) ?
    N3 O2 . 1.226(3) ?
    N3 O3 . 1.229(3) ?
    C9 H9 . 0.9500 ?
    C10 C11 . 1.526(4) ?
    C10 C12 . 1.533(3) ?
    C10 C12 7_565 1.533(3) ?
    C11 H11A . 0.91(4) ?
    C11 H11B . 0.95(2) ?
    C12 H12A . 0.9800 ?
    C12 H12B . 0.9800 ?
    C12 H12C . 0.9800 ?
loop_
    _geom_angle_atom_site_label_1
    _geom_angle_atom_site_label_2
    _geom_angle_atom_site_label_3
    _geom_angle_site_symmetry_1
    _geom_angle_site_symmetry_3
    _geom_angle
    _geom_angle_publ_flag
    O1 C1 N1 . . 121.1(2) ?
    O1 C1 C10 . . 124.9(2) ?
    N1 C1 C10 . . 113.9(2) ?
    C1 N1 C2 . . 130.6(2) ?
    C1 N1 H1N . . 116(3) ?
    C2 N1 H1N . . 113(3) ?
    N2 C2 N1 . . 113.6(2) ?
    N2 C2 S1 . . 129.4(2) ?
    N1 C2 S1 . . 117.0(2) ?
    C2 N2 C4 . . 130.8(2) ?
    C2 N2 H2N . . 113.7(19) ?
    C4 N2 H2N . . 115.5(19) ?
    C9 C4 C5 . . 117.6(2) ?
    C9 C4 N2 . . 124.9(2) ?
    C5 C4 N2 . . 117.5(2) ?
    C6 C5 C4 . . 122.3(2) ?
    C6 C5 Cl1 . . 118.0(2) ?
    C4 C5 Cl1 . . 119.7(2) ?
    C7 C6 C5 . . 119.9(2) ?
    C7 C6 H6 . . 120.0 ?
    C5 C6 H6 . . 120.0 ?
    C6 C7 C8 . . 117.4(2) ?
    C6 C7 H7 . . 121.3 ?
    C8 C7 H7 . . 121.3 ?
    C9 C8 C7 . . 123.9(2) ?
    C9 C8 N3 . . 117.9(2) ?
    C7 C8 N3 . . 118.2(2) ?
    O2 N3 O3 . . 124.3(2) ?
    O2 N3 C8 . . 117.9(2) ?
    O3 N3 C8 . . 117.8(2) ?
    C8 C9 C4 . . 118.8(2) ?
    C8 C9 H9 . . 120.6 ?
    C4 C9 H9 . . 120.6 ?
    C11 C10 C12 . . 109.35(14) ?
    C11 C10 C12 . 7_565 109.35(14) ?
    C12 C10 C12 . 7_565 111.0(2) ?
    C11 C10 C1 . . 108.6(2) ?
    C12 C10 C1 . . 109.25(14) ?
    C12 C10 C1 7_565 . 109.25(14) ?
    C10 C11 H11A . . 107(2) ?
    C10 C11 H11B . . 111.9(14) ?
    H11A C11 H11B . . 108.5(18) ?
    C10 C12 H12A . . 109.5 ?
    C10 C12 H12B . . 109.5 ?
    H12A C12 H12B . . 109.5 ?
    C10 C12 H12C . . 109.5 ?
    H12A C12 H12C . . 109.5 ?
    H12B C12 H12C . . 109.5 ?
loop_
    _geom_torsion_atom_site_label_1
    _geom_torsion_atom_site_label_2
    _geom_torsion_atom_site_label_3
    _geom_torsion_atom_site_label_4
    _geom_torsion_site_symmetry_1
    _geom_torsion_site_symmetry_2
    _geom_torsion_site_symmetry_3
    _geom_torsion_site_symmetry_4
    _geom_torsion
    _geom_torsion_publ_flag
    O1 C1 N1 C2 . . . . 0.0 ?
    C10 C1 N1 C2 . . . . 180.0 ?
    C1 N1 C2 N2 . . . . 0.0 ?
    C1 N1 C2 S1 . . . . 180.0 ?
    N1 C2 N2 C4 . . . . 180.0 ?
    S1 C2 N2 C4 . . . . 0.0000(10)
                                 ?
    C2 N2 C4 C9 . . . . 0.0000(10)
                                 ?
    C2 N2 C4 C5 . . . . 180.0 ?
    C9 C4 C5 C6 . . . . 0.0 ?
    N2 C4 C5 C6 . . . . 180.0 ?
    C9 C4 C5 Cl1 . . . . 180.0 ?
    N2 C4 C5 Cl1 . . . . 0.0 ?
    C4 C5 C6 C7 . . . . 0.0000(10)
                                 ?
    Cl1 C5 C6 C7 . . . . 180.0 ?
    C5 C6 C7 C8 . . . . 0.0000(10)
                                 ?
    C6 C7 C8 C9 . . . . 0.0000(10)
                                 ?
    C6 C7 C8 N3 . . . . 180.0 ?
    C9 C8 N3 O2 . . . . 180.0 ?
    C7 C8 N3 O2 . . . . 0.0000(10)
                                 ?
    C9 C8 N3 O3 . . . . 0.0000(10)
                                 ?
    C7 C8 N3 O3 . . . . 180.0 ?
    C7 C8 C9 C4 . . . . 0.0000(10)
                                 ?
    N3 C8 C9 C4 . . . . 180.0 ?
    C5 C4 C9 C8 . . . . 0.0000(10)
                                 ?
    N2 C4 C9 C8 . . . . 180.0 ?
    O1 C1 C10 C11 . . . . 0.0 ?
    N1 C1 C10 C11 . . . . 180.0 ?
    O1 C1 C10 C12 . . . . 119.21(15) ?
    N1 C1 C10 C12 . . . . -60.79(15) ?
    O1 C1 C10 C12 . . . 7_565 -119.21(15) ?
    N1 C1 C10 C12 . . . 7_565 60.79(15) ?
loop_
    _geom_hbond_atom_site_label_D
    _geom_hbond_atom_site_label_H
    _geom_hbond_atom_site_label_A
    _geom_hbond_site_symmetry_A
    _geom_hbond_distance_DH
    _geom_hbond_distance_HA
    _geom_hbond_distance_DA
    _geom_hbond_angle_DHA
    C9 H9 S1 . 0.95 2.51 3.197(3) 129.5
    N2 H2N O1 . 0.97(3) 1.82(3) 2.653(3) 141(3)
