# Supplementary material for: 1-(2-Chloro-5-nitro­phen­yl)-3-(2,2-di­methyl­propion­yl)thio­urea
Source: Acta Crystallogr Sect E Struct Rep Online. 2009 Jul 1;65(Pt 8):o1735–6. doi: 10.1107/S1600536809024672 (PMC2977335; doi:10.1107/S1600536809024672)
Supplement: Supplementary file 2 [file e-65-o1735-Isup2.hkl]

# 
# h,k,l, Fc-squared, Fo-squared, sigma(Fo-squared) and status flag 
# 
data_I
_shelx_title ' AS3a in Pnma' 
_shelx_refln_list_code          4 
_shelx_F_calc_maximum      377.00 
_exptl_crystal_F_000       656.00 
_reflns_d_resolution_high  0.8183 
 
loop_ 
 _symmetry_equiv_pos_as_xyz 
 'x, y, z' 
 '-x+1/2, -y, z+1/2' 
 '-x, y+1/2, -z' 
 'x+1/2, -y+1/2, -z+1/2' 
 '-x, -y, -z' 
 'x-1/2, y, -z-1/2' 
 'x, -y-1/2, z' 
 '-x-1/2, y-1/2, z-1/2' 
 
_cell_length_a     9.5294 
_cell_length_b     6.5463 
_cell_length_c    22.1658 
_cell_angle_alpha  90.000 
_cell_angle_beta   90.000 
_cell_angle_gamma  90.000 
 
_shelx_F_squared_multiplier     1.000 
 
loop_ 
 _refln_index_h 
 _refln_index_k 
 _refln_index_l 
 _refln_F_squared_calc 
 _refln_F_squared_meas 
 _refln_F_squared_sigma 
 _refln_observed_status 
   2   0   0        4.88        5.19      2.60 o 
   4   0   0     4832.76     4467.21    164.30 o 
   6   0   0     3242.24     3344.93    134.76 o 
   8   0   0     1114.43      905.03    110.17 o 
  10   0   0     1557.67     1475.75     77.72 o 
   2   1   0    31576.03    30184.35    640.33 o 
   4   1   0     5130.40     5135.20    132.29 o 
   6   1   0     3474.80     3292.50     92.98 o 
   8   1   0        4.21        5.50      6.93 o 
  10   1   0       32.15       30.05     10.52 o 
   0   2   0   142128.44   139145.27   3158.98 o 
   2   2   0     4329.54     4227.46     96.30 o 
   4   2   0     8205.33     8045.84    269.21 o 
   6   2   0     1083.76     1055.23     36.89 o 
   8   2   0      495.87      472.14     25.71 o 
  10   2   0     1863.47     1949.59     73.80 o 
   2   3   0    14945.02    14956.87    419.68 o 
   4   3   0     1136.12     1149.94     38.13 o 
   6   3   0     1361.88     1368.02     54.78 o 
   8   3   0       84.32       74.95     13.61 o 
  10   3   0      138.98      141.88     19.65 o 
   0   4   0    48298.06    46152.73   1906.94 o 
   2   4   0      378.46      396.38     16.05 o 
   4   4   0     2438.76     2449.31     83.93 o 
   6   4   0      812.01      786.15     34.09 o 
   8   4   0      618.24      604.32     50.15 o 
  10   4   0      957.15      993.94     56.79 o 
   2   5   0     4281.76     4389.39    161.84 o 
   4   5   0     1198.63     1354.88     56.55 o 
   6   5   0     1277.75     1355.26     55.78 o 
   8   5   0       23.49       26.50     15.83 o 
   0   6   0    16990.64    15342.17    820.23 o 
   2   6   0       61.26       56.71     21.13 o 
   4   6   0      675.49      802.72     49.03 o 
   6   6   0      392.89      453.67     37.49 o 
   2   7   0     2094.25     2172.90    107.29 o 
   4   7   0      281.37      295.61     32.95 o 
   0   8   0     4706.29     3900.03    436.32 o 
   2   0   1      293.52      255.67     10.52 o 
   3   0   1        9.25        8.69      3.05 o 
   4   0   1      165.80      226.42     12.24 o 
   5   0   1       88.23      103.19      9.89 o 
   6   0   1      207.33      209.09     19.74 o 
   7   0   1        3.47        6.16      5.96 o 
   8   0   1      219.67      215.61     33.99 o 
   9   0   1      114.82      129.77     28.52 o 
  10   0   1       87.24       62.28     15.96 o 
  11   0   1        0.00       -6.37     11.01 o 
   1   1   1      448.10      427.89      8.60 o 
   2   1   1     1065.26     1004.25     16.65 o 
   3   1   1      403.28      427.33      7.88 o 
   4   1   1     1373.66     1453.90     27.47 o 
   5   1   1      289.53      300.57      8.79 o 
   6   1   1      759.01      757.61     17.41 o 
   7   1   1      743.83      775.14     21.81 o 
   8   1   1      161.49      175.20     11.59 o 
   9   1   1      207.66      173.22     12.80 o 
  10   1   1       14.97       26.70      7.84 o 
  11   1   1       33.49       29.82     14.33 o 
   1   2   1     7324.01     7235.46     91.77 o 
   2   2   1      562.40      550.82     10.60 o 
   3   2   1      371.53      392.39      9.96 o 
   4   2   1      781.03      878.81     20.84 o 
   5   2   1        6.12        4.24      3.55 o 
   6   2   1        8.04        3.72      3.65 o 
   7   2   1       18.23       17.61      4.72 o 
   8   2   1      518.84      492.67     15.25 o 
   9   2   1      190.59      191.66     14.82 o 
  10   2   1      307.82      328.27     21.62 o 
  11   2   1        2.92       17.07     10.99 o 
   0   3   1      224.40      227.95      8.75 o 
   1   3   1      250.74      260.27      8.64 o 
   2   3   1     1626.37     1634.20     31.74 o 
   3   3   1      361.32      358.64     11.44 o 
   4   3   1     1522.66     1553.27     35.44 o 
   5   3   1       40.25       38.46      5.12 o 
   6   3   1      125.71      136.29      7.98 o 
   7   3   1      753.10      800.51     28.84 o 
   8   3   1       11.86        4.46      7.41 o 
   9   3   1      244.16      221.96     14.75 o 
  10   3   1       70.24       52.64     11.60 o 
   1   4   1     1363.36     1358.71     29.36 o 
   2   4   1       37.73       36.64      4.56 o 
   3   4   1       28.57       33.44      4.46 o 
   4   4   1      106.87       85.80      5.74 o 
   5   4   1        3.72        8.04      4.35 o 
   6   4   1       43.42       58.59      7.63 o 
   7   4   1        5.64        2.01      7.23 o 
   8   4   1      194.21      175.13     13.56 o 
   9   4   1      111.42       97.46     12.08 o 
  10   4   1       89.00       74.65     15.44 o 
   0   5   1      248.65      226.33     14.53 o 
   1   5   1       21.21       19.21      5.63 o 
   2   5   1        6.37       22.62      9.30 o 
   3   5   1       22.08       21.22      7.78 o 
   4   5   1       86.06      101.71     10.47 o 
   5   5   1       76.76       76.23     11.34 o 
   6   5   1      347.46      397.94     17.86 o 
   7   5   1      270.63      269.43     15.80 o 
   8   5   1       86.11       90.92     14.43 o 
   9   5   1       55.53       57.86     16.52 o 
   1   6   1      420.67      359.05     16.56 o 
   2   6   1       14.98       11.18      8.39 o 
   3   6   1        3.37       10.29     10.63 o 
   4   6   1        1.91       13.53     10.83 o 
   5   6   1        8.12       11.25     10.97 o 
   6   6   1       27.20       37.29     13.09 o 
   7   6   1        6.61        5.07     13.78 o 
   0   7   1        0.91        0.86     16.10 o 
   1   7   1        2.04        5.55     10.07 o 
   2   7   1      141.24      144.78     17.04 o 
   3   7   1       18.16       20.81     13.89 o 
   4   7   1      181.72      175.42     19.74 o 
   5   7   1        2.70      -15.58     15.58 o 
   0   0   2     7256.24     2609.49    226.90 o 
   2   0   2     4576.24     4433.85    124.84 o 
   3   0   2     2230.42     2225.27     53.53 o 
   4   0   2     1408.52     1358.58     37.58 o 
   5   0   2      572.27      517.92     19.38 o 
   6   0   2      114.06      130.92     16.54 o 
   7   0   2       56.73       48.04     15.08 o 
   8   0   2     3423.97     3109.46    169.53 o 
   9   0   2     3549.54     3469.33    111.84 o 
  10   0   2      832.79      875.79     36.73 o 
  11   0   2        4.74       20.06     13.44 o 
   1   1   2     2612.11     2434.80     44.96 o 
   2   1   2     1170.30     1254.86     21.68 o 
   3   1   2     5506.57     5285.03     91.22 o 
   4   1   2      793.58      872.25     17.80 o 
   5   1   2      245.97      272.86     10.31 o 
   6   1   2      380.34      329.19     12.89 o 
   7   1   2     3767.67     3740.63     73.99 o 
   8   1   2      165.78      168.97     12.64 o 
   9   1   2       56.28       43.09      6.79 o 
  10   1   2      283.53      279.54     15.53 o 
  11   1   2      362.36      386.14     23.02 o 
   0   2   2    13530.21    13617.14    237.48 o 
   1   2   2     2573.47     2628.97     33.95 o 
   2   2   2      288.16      283.65      6.50 o 
   3   2   2      493.49      444.18     10.95 o 
   4   2   2      217.64      200.24      8.15 o 
   5   2   2     1278.77     1167.20     30.00 o 
   6   2   2      428.39      467.21     15.20 o 
   7   2   2        6.33        5.33      4.45 o 
   8   2   2     3556.72     3520.30     86.15 o 
   9   2   2     2124.26     2263.72     53.36 o 
  10   2   2      494.01      498.48     32.78 o 
  11   2   2       35.29       42.49     12.71 o 
   1   3   2        0.57        0.49      2.32 o 
   2   3   2      516.02      501.50     13.69 o 
   3   3   2     1223.25     1142.25     23.91 o 
   4   3   2     1088.02     1208.17     26.53 o 
   5   3   2        6.05        8.99      3.62 o 
   6   3   2      512.68      523.60     18.00 o 
   7   3   2     3438.88     3557.80     87.22 o 
   8   3   2       28.75       30.15      8.31 o 
   9   3   2        5.18        7.99      8.40 o 
  10   3   2      109.55       87.38     13.15 o 
   0   4   2     3581.99     3605.98     93.33 o 
   1   4   2      375.60      417.22     11.89 o 
   2   4   2      424.68      430.96     14.65 o 
   3   4   2      382.82      395.72     11.96 o 
   4   4   2      293.84      284.00     10.61 o 
   5   4   2      632.16      620.87     19.10 o 
   6   4   2      179.25      182.40      9.16 o 
   7   4   2       11.49       17.27      7.72 o 
   8   4   2     1961.30     2151.29     57.06 o 
   9   4   2     1641.38     1730.42     61.51 o 
  10   4   2      398.85      424.69     48.90 o 
   1   5   2      271.91      301.27     15.38 o 
   2   5   2      536.13      555.00     17.90 o 
   3   5   2     1495.53     1540.40     40.45 o 
   4   5   2      308.26      303.13     16.15 o 
   5   5   2      202.01      174.11     11.33 o 
   6   5   2      165.57      147.23     13.49 o 
   7   5   2     1261.39     1411.43     44.57 o 
   8   5   2       51.59       68.68     20.44 o 
   9   5   2       65.83       72.92     20.25 o 
   0   6   2     1500.29     1358.89     55.54 o 
   1   6   2       55.23       41.60      9.48 o 
   2   6   2      192.59      158.37     12.90 o 
   3   6   2      171.97      171.07     14.12 o 
   4   6   2      153.95      165.04     14.67 o 
   5   6   2      337.88      324.57     32.72 o 
   6   6   2       58.06       95.16     15.12 o 
   7   6   2       28.06       33.35     14.24 o 
   1   7   2        0.48       -7.24      9.63 o 
   2   7   2      171.06      216.77     18.45 o 
   3   7   2      232.10      245.60     20.67 o 
   4   7   2      246.18      234.90     29.61 o 
   5   7   2       11.30       21.77     16.69 o 
   1   0   3      361.94      314.45     12.19 o 
   2   0   3       19.14       20.33      3.92 o 
   3   0   3     8388.44     8525.92    239.96 o 
   4   0   3      928.45      943.36     26.86 o 
   5   0   3       35.69       46.07      5.59 o 
   6   0   3        0.83       -4.91      4.91 o 
   7   0   3        1.82       10.04     11.53 o 
   8   0   3      643.89      659.33     37.13 o 
   9   0   3     1020.82     1002.13     68.42 o 
  10   0   3        3.91       15.75     24.74 o 
  11   0   3      141.03      139.20     17.86 o 
   0   1   3      489.49      457.28     13.84 o 
   1   1   3      748.65      712.58     12.36 o 
   2   1   3      900.38      892.72     16.53 o 
   3   1   3     1301.42     1240.74     22.03 o 
   4   1   3     1320.17     1416.38     29.24 o 
   5   1   3     1046.61      950.63     23.97 o 
   6   1   3     1018.16     1063.57     26.49 o 
   7   1   3       23.52       19.71      4.51 o 
   8   1   3       32.47       38.44      6.86 o 
   9   1   3      933.43      889.25     24.94 o 
  10   1   3      134.81      109.57     11.12 o 
  11   1   3        4.17      -11.24     11.24 o 
   1   2   3     3738.88     3593.15     52.72 o 
   2   2   3       41.88       37.13      2.64 o 
   3   2   3      830.58      775.09     17.42 o 
   4   2   3      760.33      791.21     20.62 o 
   5   2   3      245.31      267.99     15.51 o 
   6   2   3        4.13        3.18      4.90 o 
   7   2   3      147.73      140.92     11.20 o 
   8   2   3      545.82      577.87     24.69 o 
   9   2   3      428.13      426.65     17.76 o 
  10   2   3        8.15       11.11     10.42 o 
  11   2   3       37.49       31.79     13.00 o 
   0   3   3      676.17      619.13     17.51 o 
   1   3   3      165.12      130.76      4.95 o 
   2   3   3      384.59      388.06     10.41 o 
   3   3   3      163.86      141.61      6.58 o 
   4   3   3      650.61      690.16     18.60 o 
   5   3   3     1319.17     1256.80     28.93 o 
   6   3   3      785.68      836.52     21.51 o 
   7   3   3      133.71      133.70      8.53 o 
   8   3   3        5.51        0.75      7.11 o 
   9   3   3      363.83      329.54     24.70 o 
  10   3   3       74.05       67.45     13.20 o 
   1   4   3      208.84      177.27      6.90 o 
   2   4   3       62.45       50.65      4.63 o 
   3   4   3     1066.41     1087.92     30.81 o 
   4   4   3      303.25      325.74     13.61 o 
   5   4   3        0.12        2.19      4.91 o 
   6   4   3        2.18       -0.14      5.84 o 
   7   4   3       22.76       14.76      8.24 o 
   8   4   3      400.58      410.42     20.67 o 
   9   4   3      371.92      382.11     22.69 o 
   0   5   3       93.34       91.22     10.40 o 
   1   5   3      196.45      190.83     10.28 o 
   2   5   3      211.73      209.88     12.65 o 
   3   5   3      403.21      448.87     17.01 o 
   4   5   3      403.65      408.73     21.16 o 
   5   5   3      157.37      141.30     10.80 o 
   6   5   3      312.87      378.02     20.63 o 
   7   5   3       11.06       26.72     10.99 o 
   8   5   3        5.12       -5.41     12.23 o 
   1   6   3        0.26       -0.21      6.32 o 
   2   6   3       26.47       27.12      8.46 o 
   3   6   3      573.28      561.06     24.58 o 
   4   6   3       84.71       83.10     14.34 o 
   5   6   3       24.90       17.38     11.36 o 
   6   6   3        0.39        1.36     11.84 o 
   7   6   3        0.36        3.46     14.63 o 
   0   7   3       23.60       24.40     14.05 o 
   1   7   3       42.79       33.40     11.89 o 
   2   7   3       57.78       33.15     13.02 o 
   3   7   3       77.88       65.58     15.11 o 
   4   7   3      179.86      224.35     20.77 o 
   5   7   3      139.62      128.02     19.40 o 
   0   0   4        8.91       17.60      4.81 o 
   1   0   4     2613.51     2699.31     73.05 o 
   2   0   4      104.00      100.82      5.93 o 
   3   0   4     1359.57     1325.83     40.40 o 
   4   0   4       47.98       61.69      7.56 o 
   5   0   4     4533.62     4568.26    147.94 o 
   6   0   4      106.05      100.30     11.76 o 
   7   0   4      378.37      369.26     22.90 o 
   8   0   4     1113.59     1106.41     82.16 o 
   9   0   4        4.10       46.11     28.64 o 
  10   0   4       45.78       46.28     18.75 o 
  11   0   4      210.05      169.40     20.13 o 
   1   1   4     9515.88     9247.50    151.57 o 
   2   1   4       26.44       19.44      2.19 o 
   3   1   4     2237.91     2169.68     43.01 o 
   4   1   4      450.98      517.11     12.44 o 
   5   1   4     1064.06     1257.72     30.29 o 
   6   1   4        5.50       11.91      4.36 o 
   7   1   4     1184.43     1207.74     32.24 o 
   8   1   4       15.57       17.80      6.59 o 
   9   1   4      323.40      294.85     19.15 o 
  10   1   4       23.07       27.74      8.95 o 
  11   1   4      301.51      317.28     22.92 o 
   0   2   4      282.78      332.87      8.87 o 
   1   2   4     2474.64     2440.56     39.30 o 
   2   2   4      203.46      227.95      7.98 o 
   3   2   4     1934.46     1985.05     49.04 o 
   4   2   4      323.03      354.75     16.42 o 
   5   2   4     2224.72     2191.52     55.87 o 
   6   2   4       23.18       22.74      4.62 o 
   7   2   4      761.79      772.78     23.82 o 
   8   2   4     1097.63     1147.26     36.99 o 
   9   2   4      150.97      152.76     11.29 o 
  10   2   4       29.13       21.85     10.77 o 
  11   2   4       16.14       16.28     12.38 o 
   1   3   4     1420.61     1352.85     25.87 o 
   2   3   4      138.53      135.66      4.83 o 
   3   3   4     3003.85     2928.12     65.99 o 
   4   3   4      260.60      262.13      9.36 o 
   5   3   4     1415.98     1480.52     33.73 o 
   6   3   4       12.06       11.68      4.32 o 
   7   3   4      444.83      490.94     20.05 o 
   8   3   4       50.11       44.95      7.84 o 
   9   3   4      468.85      466.65     27.59 o 
  10   3   4        4.44       11.00     11.90 o 
   0   4   4        0.05        9.03      5.10 o 
   1   4   4      908.39      867.29     19.18 o 
   2   4   4       18.72       13.58      3.77 o 
   3   4   4      730.82      798.05     21.14 o 
   4   4   4       92.33      103.54      8.14 o 
   5   4   4     1404.75     1484.45     36.07 o 
   6   4   4       38.12       40.30      6.29 o 
   7   4   4      330.49      343.89     17.45 o 
   8   4   4      656.87      592.50     29.89 o 
   9   4   4       45.50       36.34     12.62 o 
   1   5   4     1792.78     1784.94     40.18 o 
   2   5   4       50.80       42.24      7.16 o 
   3   5   4      428.44      448.26     17.63 o 
   4   5   4       25.55       24.29      7.05 o 
   5   5   4      188.40      237.70     12.30 o 
   6   5   4        2.99        4.23      9.62 o 
   7   5   4      726.54      783.59     29.74 o 
   8   5   4        5.87       -6.28     12.61 o 
   0   6   4        0.46       -3.10      9.13 o 
   1   6   4      314.29      324.09     13.32 o 
   2   6   4        0.44       -5.18      7.37 o 
   3   6   4      395.07      399.22     17.86 o 
   4   6   4       50.07       41.94     11.06 o 
   5   6   4      617.28      630.85     27.59 o 
   6   6   4       19.09       -3.76     11.71 o 
   7   6   4      148.08      110.82     18.07 o 
   1   7   4      160.65      177.20     15.28 o 
   2   7   4       50.62       53.50     13.71 o 
   3   7   4      574.28      588.46     38.39 o 
   4   7   4       21.45       18.68     14.88 o 
   5   7   4      322.69      345.59     27.72 o 
   1   0   5      638.49      651.54     17.63 o 
   2   0   5       64.63       65.27      3.58 o 
   3   0   5      178.62      168.65      7.44 o 
   4   0   5      269.94      258.92     21.71 o 
   5   0   5      375.75      439.99     27.29 o 
   6   0   5      671.19      636.42     35.85 o 
   7   0   5      586.03      573.86     26.73 o 
   8   0   5        4.43       17.22     14.55 o 
   9   0   5       40.93       56.26     18.60 o 
  10   0   5       19.97       16.70     16.26 o 
  11   0   5      292.06      313.80     34.76 o 
   0   1   5      908.19      976.85     28.64 o 
   1   1   5     1176.58     1199.47     24.28 o 
   2   1   5      546.47      542.42     10.69 o 
   3   1   5     1405.87     1560.37     41.66 o 
   4   1   5      618.50      724.05     17.66 o 
   5   1   5      105.09       77.53      5.23 o 
   6   1   5      978.45     1002.12     27.26 o 
   7   1   5       42.64       48.40      6.48 o 
   8   1   5       53.16       36.81      7.20 o 
   9   1   5      694.98      721.19     23.66 o 
  10   1   5        3.98        3.55      8.75 o 
  11   1   5       84.89      116.43     13.23 o 
   1   2   5      486.31      478.67      9.20 o 
   2   2   5       38.10       46.47      2.77 o 
   3   2   5     1619.78     1580.40     38.49 o 
   4   2   5       47.20       50.33      5.51 o 
   5   2   5      954.30     1017.40     24.46 o 
   6   2   5      157.74      177.64     10.69 o 
   7   2   5      131.73      130.05     14.91 o 
   8   2   5       49.56       48.05      7.91 o 
   9   2   5        4.28       17.47      8.14 o 
  10   2   5      132.71      125.56     13.46 o 
  11   2   5      414.98      387.85     33.89 o 
   0   3   5       84.92       87.59      6.25 o 
   1   3   5      880.22      899.05     17.60 o 
   2   3   5     1142.98     1137.25     22.07 o 
   3   3   5     1122.13     1223.06     28.06 o 
   4   3   5       15.56       28.03      4.00 o 
   5   3   5       30.93       25.97      5.80 o 
   6   3   5      329.48      374.10     13.64 o 
   7   3   5        0.02       -5.00      5.00 o 
   8   3   5      119.82      122.07      9.75 o 
   9   3   5      725.82      761.84     30.24 o 
  10   3   5       20.37       30.16     12.87 o 
   1   4   5       17.58       15.49      4.00 o 
   2   4   5       51.16       38.35      5.13 o 
   3   4   5      440.14      435.10     14.63 o 
   4   4   5      140.73      152.63      9.44 o 
   5   4   5      241.22      270.90     17.25 o 
   6   4   5      182.42      188.46     10.51 o 
   7   4   5      142.06      154.51     20.11 o 
   8   4   5        2.50        9.14     11.20 o 
   9   4   5        0.02       -8.94     12.48 o 
   0   5   5      637.29      593.68     22.89 o 
   1   5   5      352.29      377.82     19.65 o 
   2   5   5       17.28       21.22      5.97 o 
   3   5   5      227.48      255.50     12.71 o 
   4   5   5      180.48      166.13     12.49 o 
   5   5   5      173.01      193.87     15.07 o 
   6   5   5      434.54      479.98     21.29 o 
   7   5   5       37.82       51.56     12.83 o 
   8   5   5        4.39       16.16     13.68 o 
   1   6   5       85.52       75.62      8.62 o 
   2   6   5       30.46       33.19     10.21 o 
   3   6   5      148.50      154.03     16.29 o 
   4   6   5      109.70      106.96     11.21 o 
   5   6   5       52.25       39.05     11.78 o 
   6   6   5      116.19      138.30     17.49 o 
   7   6   5       67.63       46.81     17.59 o 
   0   7   5       63.64       39.96     13.17 o 
   1   7   5      205.67      219.45     16.27 o 
   2   7   5       78.60       69.93     15.88 o 
   3   7   5      137.59      184.45     19.14 o 
   4   7   5        9.64       -3.21     14.71 o 
   5   7   5       36.90       49.15     17.22 o 
   0   0   6     2308.12     2266.46     83.43 o 
   1   0   6       11.26       11.67      2.26 o 
   2   0   6     2579.04     2661.97     70.96 o 
   3   0   6     1237.70     1300.85     40.08 o 
   4   0   6     4821.19     4750.39    128.32 o 
   5   0   6       47.12       49.31      6.37 o 
   6   0   6      214.13      238.45     13.38 o 
   7   0   6      365.12      428.96     25.95 o 
   8   0   6      421.45      373.77     22.08 o 
   9   0   6       28.99       37.60     13.08 o 
  10   0   6      656.19      630.88     35.31 o 
  11   0   6      111.63       99.64     23.88 o 
   1   1   6      146.06      156.70      5.19 o 
   2   1   6     4100.36     4224.76     92.61 o 
   3   1   6      904.89      941.54     28.60 o 
   4   1   6     1418.78     1458.28     34.28 o 
   5   1   6     1560.08     1690.70     40.09 o 
   6   1   6      466.85      468.65     13.42 o 
   7   1   6      685.01      667.49     19.74 o 
   8   1   6     1414.20     1440.11     41.93 o 
   9   1   6      104.36       96.31      9.40 o 
  10   1   6      101.46      109.57     11.27 o 
  11   1   6       45.07       50.50     11.70 o 
   0   2   6      181.34      151.36      7.39 o 
   1   2   6       20.57       23.12      2.62 o 
   2   2   6       51.30       57.97      5.03 o 
   3   2   6      730.91      786.10     20.69 o 
   4   2   6      863.18      800.86     22.02 o 
   5   2   6       50.67       48.33      6.04 o 
   6   2   6      846.82      825.10     24.62 o 
   7   2   6      268.96      296.89     17.48 o 
   8   2   6      800.48      819.89     26.10 o 
   9   2   6        6.42       11.19      8.64 o 
  10   2   6      329.67      351.43     24.68 o 
   1   3   6        0.10        1.59      2.31 o 
   2   3   6     1102.58     1069.12     21.98 o 
   3   3   6      320.55      327.26      9.92 o 
   4   3   6     1236.09     1240.22     30.80 o 
   5   3   6      687.03      750.58     20.42 o 
   6   3   6      784.74      747.19     21.42 o 
   7   3   6      630.44      666.68     20.13 o 
   8   3   6      529.96      504.55     22.41 o 
   9   3   6      124.56      108.86     13.02 o 
  10   3   6        4.09       20.27     12.37 o 
   0   4   6       50.27       50.04      8.49 o 
   1   4   6        0.61       -1.65      3.68 o 
   2   4   6       68.82       78.09      5.41 o 
   3   4   6      350.31      353.23     12.16 o 
   4   4   6      839.53      879.68     26.07 o 
   5   4   6       54.43       56.06      6.26 o 
   6   4   6      240.12      232.10     10.61 o 
   7   4   6      157.72      142.54     10.73 o 
   8   4   6      267.77      311.30     18.88 o 
   9   4   6        3.31       -3.26     13.63 o 
   1   5   6        7.30        5.16      5.19 o 
   2   5   6      604.37      581.96     21.49 o 
   3   5   6      326.24      342.01     19.18 o 
   4   5   6      214.34      199.85     14.65 o 
   5   5   6      446.29      438.74     15.92 o 
   6   5   6      121.86      127.52     10.41 o 
   7   5   6      183.89      172.18     16.62 o 
   8   5   6      624.05      676.01     32.50 o 
   0   6   6       36.89       35.59      9.46 o 
   1   6   6        0.08        5.41      7.03 o 
   2   6   6       90.88       96.39     13.01 o 
   3   6   6      147.14      148.44     12.81 o 
   4   6   6      443.43      438.08     20.66 o 
   5   6   6       37.80       19.10     10.73 o 
   6   6   6       76.98       84.24     15.66 o 
   7   6   6       88.76       64.11     17.86 o 
   1   7   6        9.44        9.30     10.06 o 
   2   7   6      128.02      120.31     12.92 o 
   3   7   6      101.05       95.39     15.13 o 
   4   7   6      196.86      209.75     20.47 o 
   5   7   6      125.85       91.13     63.53 o 
   1   0   7      129.84      148.16      5.52 o 
   2   0   7    12861.02    12517.66    328.18 o 
   3   0   7        0.98        3.33      3.48 o 
   4   0   7     4933.14     5185.50    139.85 o 
   5   0   7      374.70      386.64     17.19 o 
   6   0   7     3099.37     3079.44    104.50 o 
   7   0   7       92.85       66.59     11.66 o 
   8   0   7     2848.75     2734.75     92.07 o 
   9   0   7        0.46       17.89     35.56 o 
  10   0   7      330.05      286.29     22.24 o 
  11   0   7       97.35      111.89     17.94 o 
   0   1   7     6899.80     6420.21    171.76 o 
   1   1   7     1381.95     1418.24     29.44 o 
   2   1   7       84.23      107.82      4.54 o 
   3   1   7     2001.35     2005.56     51.71 o 
   4   1   7     2315.81     1994.87     54.66 o 
   5   1   7      456.74      481.15     14.38 o 
   6   1   7     1964.49     1985.25     48.00 o 
   7   1   7      223.63      231.03     11.23 o 
   8   1   7      237.15      237.22     12.14 o 
   9   1   7      196.59      155.00     15.85 o 
  10   1   7     1957.34     2026.41     73.00 o 
  11   1   7       19.57       13.56     10.60 o 
   1   2   7        3.73        0.09      2.04 o 
   2   2   7     7336.02     6967.22    152.31 o 
   3   2   7       67.19       69.36      4.15 o 
   4   2   7     4175.89     4213.70     99.24 o 
   5   2   7      138.60      142.25      7.97 o 
   6   2   7     3538.02     3395.61     78.75 o 
   7   2   7       95.51       92.88      6.90 o 
   8   2   7     1540.04     1494.37     39.59 o 
   9   2   7        0.04       -8.20      8.20 o 
  10   2   7       46.70       33.14     12.04 o 
   0   3   7     5356.41     5210.98    140.09 o 
   1   3   7      622.25      636.33     12.84 o 
   2   3   7      138.51      145.76      6.57 o 
   3   3   7      794.91      828.94     22.60 o 
   4   3   7      555.22      464.75     15.40 o 
   5   3   7      174.29      185.44     11.86 o 
   6   3   7     2253.77     2306.19     54.20 o 
   7   3   7      204.66      192.39     12.25 o 
   8   3   7      469.74      457.70     28.08 o 
   9   3   7       92.15       77.65     12.45 o 
  10   3   7     1091.29     1176.09     43.00 o 
   1   4   7        6.90        6.50      3.87 o 
   2   4   7     3230.64     3092.55     66.16 o 
   3   4   7       18.67       16.83      4.27 o 
   4   4   7     1546.46     1623.07     55.47 o 
   5   4   7      111.94      123.44     11.75 o 
   6   4   7     1671.43     1672.47     40.74 o 
   7   4   7       48.15       44.47     10.20 o 
   8   4   7     1294.25     1405.96     54.33 o 
   9   4   7        0.09       15.42     13.91 o 
   0   5   7      660.97      645.13     24.33 o 
   1   5   7      225.52      236.80     10.35 o 
   2   5   7      156.40      153.48      9.03 o 
   3   5   7      314.65      319.24     17.66 o 
   4   5   7     1002.43      987.92     31.27 o 
   5   5   7      116.89      132.00     10.44 o 
   6   5   7      517.75      578.20     35.15 o 
   7   5   7       51.63       71.61     14.01 o 
   8   5   7       43.89       40.19     13.94 o 
   1   6   7        2.67        4.58      6.79 o 
   2   6   7     1234.64     1249.66     43.93 o 
   3   6   7       17.59       17.79      9.59 o 
   4   6   7      559.53      567.18     24.09 o 
   5   6   7       61.85       55.82     11.84 o 
   6   6   7      633.04      638.43     34.09 o 
   7   6   7       30.18       20.40     16.86 o 
   0   7   7      578.31      590.63     36.58 o 
   1   7   7       88.52       92.19     15.01 o 
   2   7   7        1.33        8.58      9.44 o 
   3   7   7      104.67      118.88     22.65 o 
   4   7   7       98.21       95.46     15.00 o 
   0   0   8     4498.89     4427.21    146.25 o 
   1   0   8      927.92      916.30     24.25 o 
   2   0   8     2755.88     2855.63     77.72 o 
   3   0   8      175.30      208.17     10.80 o 
   4   0   8       78.15      103.18      7.93 o 
   5   0   8       72.48       90.82      7.93 o 
   6   0   8       61.88       80.07     11.13 o 
   7   0   8        0.00        6.82      8.73 o 
   8   0   8      169.85      147.29     12.04 o 
   9   0   8       12.40       21.62     19.07 o 
  10   0   8      173.96      189.89     19.37 o 
  11   0   8       63.08       90.77     18.28 o 
   1   1   8      855.41      936.89     20.33 o 
   2   1   8        9.37        5.89      3.16 o 
   3   1   8     2182.43     2347.94     60.32 o 
   4   1   8      410.06      454.92     22.65 o 
   5   1   8       56.61       56.97      5.87 o 
   6   1   8       10.41       10.50      5.49 o 
   7   1   8      289.65      322.87     13.71 o 
   8   1   8        1.94        4.36      6.75 o 
   9   1   8        6.25       -2.92      7.44 o 
  10   1   8      350.08      314.33     15.55 o 
   0   2   8      430.12      420.75     16.57 o 
   1   2   8      581.87      601.46     15.56 o 
   2   2   8       80.09       80.43      5.22 o 
   3   2   8       56.89       81.93      5.04 o 
   4   2   8      198.83      189.74      9.79 o 
   5   2   8      207.81      227.11     10.22 o 
   6   2   8       40.52       32.36      6.02 o 
   7   2   8       66.96       45.04      7.27 o 
   8   2   8      478.02      438.81     18.56 o 
   9   2   8       21.42        7.86      8.54 o 
  10   2   8      340.02      348.81     26.74 o 
   1   3   8      891.69      939.86     21.45 o 
   2   3   8       87.23       93.15      6.94 o 
   3   3   8      507.13      539.43     32.21 o 
   4   3   8       94.85       96.26      8.57 o 
   5   3   8        0.65       -1.15      4.78 o 
   6   3   8       14.92       15.21      5.84 o 
   7   3   8      333.74      346.10     14.60 o 
   8   3   8       52.84       58.26      9.45 o 
   9   3   8        1.36        3.66     10.95 o 
  10   3   8      111.71       87.68     21.43 o 
   0   4   8      542.59      564.11     22.60 o 
   1   4   8      218.22      241.35      8.94 o 
   2   4   8      158.27      165.78      7.55 o 
   3   4   8       48.31       40.78      5.34 o 
   4   4   8       14.59        3.74      6.79 o 
   5   4   8       49.88       54.13      7.39 o 
   6   4   8        0.95       -6.59      6.59 o 
   7   4   8        8.06       22.90      8.15 o 
   8   4   8      166.61      134.33     14.48 o 
   9   4   8        2.34        1.96     13.90 o 
   1   5   8       46.74       34.65      6.11 o 
   2   5   8        5.11        9.61      6.40 o 
   3   5   8      478.06      472.33     18.18 o 
   4   5   8       87.05      118.72     10.68 o 
   5   5   8       99.60      102.95      9.73 o 
   6   5   8       10.80        0.85      8.27 o 
   7   5   8       50.82       52.08     12.61 o 
   8   5   8        0.41        6.48     14.01 o 
   0   6   8      195.45      199.26     17.06 o 
   1   6   8       91.16       78.02      8.42 o 
   2   6   8      109.18      108.85     10.25 o 
   3   6   8       38.61       45.28      9.69 o 
   4   6   8        0.10        2.99     10.03 o 
   5   6   8        9.99        3.27      9.32 o 
   6   6   8        5.90        7.58     13.33 o 
   1   7   8       90.81       71.14     11.09 o 
   2   7   8        4.73        5.70      9.43 o 
   3   7   8       37.26       32.34     14.96 o 
   4   7   8        0.97      -14.45     14.45 o 
   1   0   9     3278.71     3444.57     84.87 o 
   2   0   9     4246.66     4471.07    121.05 o 
   3   0   9      399.48      343.47     12.24 o 
   4   0   9       51.62       95.90     13.28 o 
   5   0   9        0.24        1.64      6.91 o 
   6   0   9     1268.42     1234.53     45.65 o 
   7   0   9     2063.04     2112.15     71.12 o 
   8   0   9     2587.41     2494.54     76.82 o 
   9   0   9       19.07       18.10     11.07 o 
  10   0   9        4.53        0.59     13.36 o 
   0   1   9     1358.33     1411.68     49.62 o 
   1   1   9     6897.40     7166.10    158.49 o 
   2   1   9      127.53      169.28      5.95 o 
   3   1   9      660.99      772.71     21.22 o 
   4   1   9     1545.48     1462.06     42.08 o 
   5   1   9     2694.38     2653.17     74.29 o 
   6   1   9      408.25      393.41     13.96 o 
   7   1   9        9.26        8.28      5.37 o 
   8   1   9      685.74      707.13     22.43 o 
   9   1   9      472.45      497.09     17.69 o 
  10   1   9     1101.42     1133.13     40.75 o 
   1   2   9      251.94      285.83      9.74 o 
   2   2   9     3452.64     3383.14     80.78 o 
   3   2   9     2040.45     1979.01     51.21 o 
   4   2   9       15.13       13.31      3.65 o 
   5   2   9      419.31      428.07     12.11 o 
   6   2   9      984.34      982.40     24.84 o 
   7   2   9      880.56      859.00     25.96 o 
   8   2   9     2470.05     2397.23     58.64 o 
   9   2   9        6.26        6.40      8.30 o 
  10   2   9       30.85       13.27     10.55 o 
   0   3   9      518.21      610.77     25.40 o 
   1   3   9     3540.50     3475.09     73.30 o 
   2   3   9        1.02        7.17      3.03 o 
   3   3   9      620.01      619.16     17.36 o 
   4   3   9     1445.88     1462.15     45.04 o 
   5   3   9     1222.46     1199.87     34.62 o 
   6   3   9      182.87      180.66     11.32 o 
   7   3   9       71.89       67.43      9.79 o 
   8   3   9      271.56      293.91     15.04 o 
   9   3   9      668.27      698.53     32.70 o 
  10   3   9     1039.12      997.46     95.92 o 
   1   4   9      528.05      534.35     18.03 o 
   2   4   9     1687.35     1687.69     40.54 o 
   3   4   9      567.75      581.95     17.35 o 
   4   4   9        0.65       -5.56      5.56 o 
   5   4   9       62.85       60.19      7.93 o 
   6   4   9      691.42      748.15     27.22 o 
   7   4   9      806.71      799.01     27.78 o 
   8   4   9     1495.09     1609.02     52.14 o 
   9   4   9        1.75      -10.32     14.19 o 
   0   5   9        1.23       13.49      9.49 o 
   1   5   9     1312.66     1296.44     36.02 o 
   2   5   9       39.94       33.97      6.46 o 
   3   5   9      169.40      149.80      9.07 o 
   4   5   9      434.14      419.75     18.16 o 
   5   5   9     1028.88     1062.37     35.78 o 
   6   5   9      293.55      292.18     15.71 o 
   7   5   9       14.57       -6.30     12.81 o 
   8   5   9      263.26      227.18     23.39 o 
   1   6   9      394.44      381.63     23.25 o 
   2   6   9      644.82      703.72     24.32 o 
   3   6   9      191.79      202.73     13.59 o 
   4   6   9        1.27       -6.00      9.92 o 
   5   6   9        9.22        6.58      9.53 o 
   6   6   9      405.27      423.40     29.26 o 
   0   7   9       18.67        3.92     14.00 o 
   1   7   9      541.93      516.81     23.62 o 
   2   7   9        0.44       -1.01     10.53 o 
   3   7   9      134.01      154.25     18.38 o 
   4   7   9      282.02      383.15     53.34 o 
   0   0  10     1437.14     1533.17     53.49 o 
   1   0  10      139.33      170.49      7.56 o 
   2   0  10      509.02      558.13     23.54 o 
   3   0  10      887.14      966.91     28.66 o 
   4   0  10       78.16       67.44      8.09 o 
   5   0  10      718.16      677.11     28.66 o 
   6   0  10       48.55       45.06     11.23 o 
   7   0  10       64.56       78.35     18.02 o 
   8   0  10        6.70       12.53     17.64 o 
   9   0  10      108.15      100.97     19.18 o 
  10   0  10       16.56       24.34     14.30 o 
   1   1  10     4847.96     5235.09    129.96 o 
   2   1  10     1196.61     1301.66     28.93 o 
   3   1  10       46.96       51.69      5.16 o 
   4   1  10      713.88      697.66     20.23 o 
   5   1  10      487.90      476.67     17.72 o 
   6   1  10       80.35       76.09     10.05 o 
   7   1  10      317.93      308.36     13.26 o 
   8   1  10        7.63        7.35      9.32 o 
   9   1  10       39.02       33.32      8.65 o 
  10   1  10       87.57       97.83     11.62 o 
   0   2  10      942.36      981.71     33.67 o 
   1   2  10       81.70       89.93      7.00 o 
   2   2  10      251.35      269.59     11.12 o 
   3   2  10      770.53      788.11     21.37 o 
   4   2  10       60.68       77.05      7.72 o 
   5   2  10      293.76      296.02     10.13 o 
   6   2  10       32.37       22.35      5.65 o 
   7   2  10        5.04       11.87      6.47 o 
   8   2  10        1.75        2.08      7.15 o 
   9   2  10        0.53       -2.47      8.56 o 
  10   2  10       29.47       -5.47     13.62 o 
   1   3  10     1186.89     1134.52     40.83 o 
   2   3  10      829.35      814.37     23.59 o 
   3   3  10      377.68      378.23     20.21 o 
   4   3  10      406.73      402.78     14.88 o 
   5   3  10      942.71      966.72     31.99 o 
   6   3  10       76.77       68.82      8.32 o 
   7   3  10       39.05       41.98      7.83 o 
   8   3  10       10.21        3.78      7.98 o 
   9   3  10      118.05       93.17     13.88 o 
   0   4  10      495.13      485.38     23.94 o 
   1   4  10       31.04       18.66      7.91 o 
   2   4  10       85.31       83.78      5.87 o 
   3   4  10      361.14      357.30     14.69 o 
   4   4  10       10.99       16.56      6.19 o 
   5   4  10      244.43      251.80     18.85 o 
   6   4  10       17.07       14.17      8.32 o 
   7   4  10        6.32        4.69      8.51 o 
   8   4  10        9.29       11.50     12.91 o 
   9   4  10       16.47       12.07     13.72 o 
   1   5  10     1325.05     1371.48     35.90 o 
   2   5  10      394.50      384.11     26.76 o 
   3   5  10        2.42       -1.17      6.00 o 
   4   5  10      106.43      102.74     10.24 o 
   5   5  10       72.29       79.32      9.46 o 
   6   5  10       43.22       38.23     11.40 o 
   7   5  10      236.14      208.32     25.22 o 
   8   5  10        1.22       56.33     77.25 o 
   0   6  10      226.59      221.01     18.54 o 
   1   6  10        8.82        2.42      8.00 o 
   2   6  10       39.48       21.38      7.67 o 
   3   6  10      155.26      157.54     11.66 o 
   4   6  10        1.49       15.19     11.97 o 
   5   6  10      138.36      143.64     20.60 o 
   6   6  10        5.87       11.03     16.08 o 
   1   7  10      183.02      192.38     16.13 o 
   2   7  10      192.81      206.25     16.62 o 
   3   7  10       64.44       56.74     15.79 o 
   1   0  11     2215.10     2177.17     58.29 o 
   2   0  11      278.89      351.71     24.60 o 
   3   0  11     2973.16     2877.18     79.39 o 
   4   0  11      189.93      210.96     25.20 o 
   5   0  11       56.05       56.71     16.95 o 
   6   0  11      495.60      528.65     25.03 o 
   7   0  11      486.63      488.76     33.74 o 
   8   0  11       90.03       91.16     18.04 o 
   9   0  11       20.72       28.09     13.20 o 
  10   0  11        0.09        1.43     14.18 o 
   0   1  11     1321.34     1219.59     47.34 o 
   1   1  11     7602.94     7633.36    179.62 o 
   2   1  11      323.36      329.20     11.85 o 
   3   1  11       41.95       33.86      3.97 o 
   4   1  11       70.53       68.11      6.62 o 
   5   1  11     3797.46     3836.55    103.99 o 
   6   1  11      715.12      757.65     30.98 o 
   7   1  11       74.20       60.74      8.69 o 
   8   1  11      167.62      143.62     13.90 o 
   9   1  11      727.72      761.12     25.13 o 
  10   1  11        0.93       -5.59      9.65 o 
   1   2  11     4578.32     4501.77    110.99 o 
   2   2  11      135.52      147.75      8.67 o 
   3   2  11      719.24      714.64     22.92 o 
   4   2  11       54.21       53.10      7.04 o 
   5   2  11      136.79      139.17      7.99 o 
   6   2  11      188.46      215.03      9.54 o 
   7   2  11     1095.41     1107.75     31.37 o 
   8   2  11      233.61      237.32     15.13 o 
   9   2  11       16.52        4.20      9.82 o 
  10   2  11       24.48       28.83     12.48 o 
   0   3  11      216.32      189.82     24.10 o 
   1   3  11     4457.53     4462.62    101.84 o 
   2   3  11      298.35      315.63     11.48 o 
   3   3  11       13.42       11.42      4.98 o 
   4   3  11      141.09      150.91     12.57 o 
   5   3  11     3098.84     3131.98     83.40 o 
   6   3  11      245.10      238.21     11.72 o 
   7   3  11      175.79      188.07     14.25 o 
   8   3  11      163.89      135.16     12.24 o 
   9   3  11      301.95      314.21     20.26 o 
   1   4  11     1539.73     1573.14     42.52 o 
   2   4  11       42.46       51.12      6.04 o 
   3   4  11      981.54      948.58     25.00 o 
   4   4  11       17.00       11.99      5.77 o 
   5   4  11        8.84       15.66      7.86 o 
   6   4  11      130.41      112.92     13.66 o 
   7   4  11      469.04      490.94     38.94 o 
   8   4  11       91.61       79.13     12.33 o 
   0   5  11       97.52       96.11     16.58 o 
   1   5  11     2285.91     2267.48     55.50 o 
   2   5  11       16.41       15.23      6.39 o 
   3   5  11       65.51       52.96      7.56 o 
   4   5  11        0.33       -7.50      7.50 o 
   5   5  11     1125.64     1163.01     39.44 o 
   6   5  11      215.35      214.79     15.06 o 
   7   5  11       12.75       20.98     15.53 o 
   1   6  11      530.63      520.43     20.00 o 
   2   6  11        9.90       18.89      8.72 o 
   3   6  11      640.37      625.14     50.19 o 
   4   6  11        3.74       -1.21     12.03 o 
   5   6  11        0.26       -0.99     11.41 o 
   6   6  11       43.83       48.04     20.54 o 
   0   7  11        4.31       21.83     15.74 o 
   1   7  11      943.24      913.18     36.69 o 
   2   7  11       40.53       37.58     12.62 o 
   3   7  11       13.04       15.19     17.39 o 
   0   0  12     1682.31     1873.74     65.24 o 
   1   0  12      561.66      564.09     17.66 o 
   2   0  12      702.71      732.10     25.27 o 
   3   0  12      330.19      340.83     12.96 o 
   4   0  12      531.99      556.78     30.44 o 
   5   0  12     2417.51     2357.30     92.08 o 
   6   0  12        3.09       22.44      9.55 o 
   7   0  12      490.96      430.82     33.09 o 
   8   0  12        8.00       -7.55     12.72 o 
   9   0  12      524.17      527.39     35.23 o 
  10   0  12       13.19       -3.54     14.39 o 
   1   1  12        9.60        9.06      3.29 o 
   2   1  12      124.21      185.71      8.75 o 
   3   1  12     1447.34     1513.04     33.30 o 
   4   1  12      325.12      297.76     10.47 o 
   5   1  12      228.48      236.17     12.43 o 
   6   1  12      217.46      220.73     12.79 o 
   7   1  12     2288.54     2254.58     57.32 o 
   8   1  12      154.69      117.31     10.14 o 
   9   1  12        1.06       -8.48      8.48 o 
  10   1  12        3.27       -5.71     10.44 o 
   0   2  12      172.04      216.64     11.82 o 
   1   2  12      461.52      436.67     14.57 o 
   2   2  12       23.83       32.32      4.49 o 
   3   2  12      218.09      226.53     10.63 o 
   4   2  12       13.28       12.26      4.19 o 
   5   2  12     2271.20     2263.00     55.79 o 
   6   2  12      139.32      130.66      8.77 o 
   7   2  12      271.73      281.45     14.49 o 
   8   2  12       22.34       23.40      7.74 o 
   9   2  12      269.37      260.52     14.66 o 
  10   2  12        0.22      -41.35     53.06 o 
   1   3  12       76.72       86.33      7.74 o 
   2   3  12       57.51       61.51      5.94 o 
   3   3  12      573.98      563.19     16.83 o 
   4   3  12      323.83      316.15     13.75 o 
   5   3  12       17.15       11.23      6.28 o 
   6   3  12       43.02       39.67      7.88 o 
   7   3  12     2165.78     2134.28     63.30 o 
   8   3  12       24.30       14.35      9.20 o 
   9   3  12       19.35       26.35     10.29 o 
   0   4  12      198.13      183.92     17.96 o 
   1   4  12      249.15      253.00     21.84 o 
   2   4  12      139.41      131.20      9.13 o 
   3   4  12      106.85      115.21     10.43 o 
   4   4  12      140.89      128.25      9.99 o 
   5   4  12     1444.51     1537.50     50.93 o 
   6   4  12       14.88       10.94      8.62 o 
   7   4  12      197.88      210.10     16.39 o 
   8   4  12        0.25       -2.70     11.91 o 
   1   5  12        0.32       -1.27      7.14 o 
   2   5  12       11.24        2.42      7.20 o 
   3   5  12      676.88      698.79     23.47 o 
   4   5  12       40.17       29.41     10.63 o 
   5   5  12       94.25       78.32     13.85 o 
   6   5  12      133.51      155.08     14.71 o 
   7   5  12      809.22      803.02     42.12 o 
   0   6  12      169.81      129.53     21.71 o 
   1   6  12       93.20       88.21     10.64 o 
   2   6  12      112.49      105.59     11.98 o 
   3   6  12       42.75       44.98     10.72 o 
   4   6  12      138.14      124.17     16.91 o 
   5   6  12      767.85      789.73     41.02 o 
   1   7  12       48.83       37.52     14.20 o 
   2   7  12       19.57       -6.74     11.54 o 
   1   0  13      397.63      416.97     15.19 o 
   2   0  13     2090.50     2051.80     58.68 o 
   3   0  13       60.97       52.07      6.89 o 
   4   0  13      915.81      881.66     37.01 o 
   5   0  13      156.31      172.23     14.97 o 
   6   0  13     1401.77     1447.49     60.79 o 
   7   0  13      155.18      134.94     18.35 o 
   8   0  13      527.56      533.37     31.56 o 
   9   0  13       24.52       -9.07     12.65 o 
  10   0  13       30.80       41.96     17.42 o 
   0   1  13     2078.91     1914.21     73.45 o 
   1   1  13      235.43      231.27      8.19 o 
   2   1  13       71.76       73.33      6.75 o 
   3   1  13      376.66      369.71     11.92 o 
   4   1  13     1605.69     1613.59     38.02 o 
   5   1  13        1.45        0.67      6.03 o 
   6   1  13     1201.63     1168.77     40.82 o 
   7   1  13      523.45      447.20     21.33 o 
   8   1  13      652.91      627.34     23.00 o 
   9   1  13      569.44      627.05     28.00 o 
  10   1  13      564.71      593.52     35.85 o 
   1   2  13      146.49      146.90     10.93 o 
   2   2  13     1478.35     1358.75     32.38 o 
   3   2  13      119.00      109.37      7.17 o 
   4   2  13      503.34      503.65     16.52 o 
   5   2  13       69.28       71.82      8.27 o 
   6   2  13      717.32      757.30     21.89 o 
   7   2  13       77.01       70.33      8.43 o 
   8   2  13      969.35      962.95     36.28 o 
   9   2  13        3.49       -0.84      9.22 o 
   0   3  13      531.54      463.59     20.24 o 
   1   3  13      205.53      215.88     10.16 o 
   2   3  13      279.65      272.84     20.32 o 
   3   3  13      230.42      210.30      9.28 o 
   4   3  13     1992.65     1957.68     53.07 o 
   5   3  13        7.53        3.58      5.66 o 
   6   3  13      353.77      305.29     23.19 o 
   7   3  13      400.01      427.88     25.32 o 
   8   3  13      249.72      239.27     21.18 o 
   9   3  13      408.61      382.07     25.31 o 
   1   4  13      184.74      185.65     14.72 o 
   2   4  13      724.10      697.84     35.40 o 
   3   4  13       35.76       31.83      7.39 o 
   4   4  13      307.90      280.34     13.10 o 
   5   4  13       67.22       81.21     16.51 o 
   6   4  13      637.51      647.36     41.06 o 
   7   4  13       59.92       38.71     11.45 o 
   8   4  13      431.99      448.09     26.80 o 
   0   5  13      830.56      803.98     40.41 o 
   1   5  13      148.41      128.17     10.69 o 
   2   5  13        6.71       11.85      7.86 o 
   3   5  13       59.77       38.47      9.28 o 
   4   5  13      360.19      340.49     17.52 o 
   5   5  13       20.41       12.63     10.09 o 
   6   5  13      609.94      643.20     42.42 o 
   7   5  13      257.50      222.57     26.65 o 
   1   6  13      157.67      130.56     13.39 o 
   2   6  13      284.02      268.32     20.40 o 
   3   6  13        2.04       -2.30      9.75 o 
   4   6  13      161.49      171.96     21.94 o 
   5   6  13       68.40       58.23     13.75 o 
   0   7  13       95.42      103.00     21.53 o 
   0   0  14     4569.59     4369.62    157.58 o 
   1   0  14       53.66       62.07      5.21 o 
   2   0  14      368.06      387.46     17.61 o 
   3   0  14      195.35      184.69     11.60 o 
   4   0  14     2593.57     2471.63     83.66 o 
   5   0  14     1066.45     1036.27     45.47 o 
   6   0  14        3.91        9.96      9.23 o 
   7   0  14       29.70       43.09     12.72 o 
   8   0  14     1032.79     1043.71     84.83 o 
   9   0  14       24.84       12.93     13.96 o 
   1   1  14      579.34      545.43     15.11 o 
   2   1  14     2718.31     2547.28     55.39 o 
   3   1  14      601.57      595.41     17.48 o 
   4   1  14       26.53       30.80      5.10 o 
   5   1  14        2.87        2.04      6.02 o 
   6   1  14      571.42      563.79     22.27 o 
   7   1  14      191.97      173.08     15.17 o 
   8   1  14      325.19      345.18     19.24 o 
   9   1  14      274.96      258.44     19.32 o 
   0   2  14     1381.54     1352.37     50.16 o 
   1   2  14       37.53       37.94      5.58 o 
   2   2  14       19.97       16.97      3.90 o 
   3   2  14      173.54      176.63      9.52 o 
   4   2  14     4319.98     4168.16     98.99 o 
   5   2  14     1075.54     1089.28     31.47 o 
   6   2  14      265.82      244.70     11.43 o 
   7   2  14        0.59       -6.64      6.64 o 
   8   2  14      409.30      464.02     22.66 o 
   9   2  14        0.42       -4.16      9.62 o 
   1   3  14      405.53      391.72     14.55 o 
   2   3  14     1934.26     1847.89     43.06 o 
   3   3  14      275.67      290.96     17.40 o 
   4   3  14      101.43      103.55      8.80 o 
   5   3  14        4.85        7.49      6.17 o 
   6   3  14      200.07      217.27     20.22 o 
   7   3  14      219.72      181.36     18.91 o 
   8   3  14      478.37      497.99     24.23 o 
   0   4  14     1227.58     1129.31     49.42 o 
   1   4  14       16.45       12.76      6.92 o 
   2   4  14        8.84        4.41      6.59 o 
   3   4  14      162.46      178.11     11.33 o 
   4   4  14     2006.00     1982.98     55.05 o 
   5   4  14      605.63      604.20     47.21 o 
   6   4  14       58.65       47.62     11.16 o 
   7   4  14       12.16        3.72     10.59 o 
   8   4  14      379.53      391.19     24.06 o 
   1   5  14       88.10       81.34     10.56 o 
   2   5  14      895.34      980.64     48.62 o 
   3   5  14      260.95      284.42     16.25 o 
   4   5  14       21.40       15.77      8.87 o 
   5   5  14       14.65       -9.53      9.53 o 
   6   5  14      235.81      204.20     18.06 o 
   0   6  14      695.45      726.95     37.16 o 
   1   6  14        5.23        2.77      8.96 o 
   2   6  14       11.47        3.90      9.91 o 
   3   6  14      125.12      121.59     13.85 o 
   4   6  14      880.36      881.81     35.29 o 
   1   0  15       18.81       16.17      5.80 o 
   2   0  15      447.09      459.45     21.90 o 
   3   0  15     1107.04     1093.93     41.67 o 
   4   0  15       78.30       75.45     10.18 o 
   5   0  15     1093.41     1035.03     46.72 o 
   6   0  15      690.94      752.72     37.56 o 
   7   0  15       38.83       63.02     13.15 o 
   8   0  15      405.80      359.41     26.75 o 
   9   0  15       25.91       26.69     16.25 o 
   0   1  15     1483.49     1425.05     57.11 o 
   1   1  15        5.77       -3.13      3.59 o 
   2   1  15      125.00      117.34      8.82 o 
   3   1  15      800.89      779.10     20.13 o 
   4   1  15     1245.63     1222.05     28.77 o 
   5   1  15      417.30      417.53     19.87 o 
   6   1  15      552.91      557.99     22.78 o 
   7   1  15      170.08      156.24     13.39 o 
   8   1  15       30.10       18.56      8.76 o 
   9   1  15        0.06        0.33     11.35 o 
   1   2  15       77.61       60.94      6.62 o 
   2   2  15      434.03      449.60     14.28 o 
   3   2  15      282.12      313.95     13.22 o 
   4   2  15      116.86       93.04     10.59 o 
   5   2  15      371.92      346.94     15.33 o 
   6   2  15      790.03      810.25     42.62 o 
   7   2  15        3.03       -5.15      6.97 o 
   8   2  15      190.77      175.55     17.36 o 
   9   2  15        1.12       -9.83      9.83 o 
   0   3  15     1530.55     1530.71     62.24 o 
   1   3  15        3.46        8.11      5.21 o 
   2   3  15        4.02        2.03      4.71 o 
   3   3  15      452.64      473.14     17.88 o 
   4   3  15      529.62      500.48     25.09 o 
   5   3  15      148.08      147.45     12.76 o 
   6   3  15      737.56      748.99     36.59 o 
   7   3  15       43.02       38.15     10.90 o 
   8   3  15        0.94       -0.43      9.92 o 
   1   4  15        3.97        3.50      7.08 o 
   2   4  15      360.72      376.62     21.74 o 
   3   4  15      374.26      362.66     25.16 o 
   4   4  15       60.04       36.70     10.19 o 
   5   4  15      422.89      408.68     21.38 o 
   6   4  15      415.97      442.10     23.84 o 
   7   4  15        3.70        8.35     10.74 o 
   0   5  15      276.15      235.85     22.03 o 
   1   5  15        0.93       -1.07      8.26 o 
   2   5  15      126.01      124.33     12.53 o 
   3   5  15      329.43      317.14     21.90 o 
   4   5  15      794.49      798.69     29.14 o 
   5   5  15      152.32      166.68     15.22 o 
   6   5  15      149.29      140.20     15.73 o 
   1   6  15        0.25       14.96      9.74 o 
   2   6  15      236.03      252.54     20.77 o 
   3   6  15      290.08      239.00     23.40 o 
   4   6  15       16.70       27.72     14.24 o 
   0   0  16     1721.96     1647.08     75.16 o 
   1   0  16     2267.13     2269.56     64.21 o 
   2   0  16     2457.75     2366.28     77.43 o 
   3   0  16     1160.82     1105.13     65.92 o 
   4   0  16     3121.89     3172.39    106.05 o 
   5   0  16      862.98      790.49     38.75 o 
   6   0  16      329.79      311.26     27.58 o 
   7   0  16      195.77      162.56     21.36 o 
   8   0  16      525.90      508.30     39.04 o 
   9   0  16      385.43      380.61     31.73 o 
   1   1  16      401.79      392.74     12.71 o 
   2   1  16     1218.98     1153.84     28.82 o 
   3   1  16     1651.35     1658.73     38.72 o 
   4   1  16        0.10        1.80      5.17 o 
   5   1  16      751.54      691.23     23.21 o 
   6   1  16      152.34      146.75     13.99 o 
   7   1  16      452.06      466.24     33.13 o 
   8   1  16      805.14      841.74     42.30 o 
   9   1  16       10.60        8.15     11.79 o 
   0   2  16     2274.73     2130.06     72.47 o 
   1   2  16     1749.24     1790.63     50.41 o 
   2   2  16     1391.77     1372.48     34.37 o 
   3   2  16     1093.31     1109.91     32.29 o 
   4   2  16     2038.91     2061.88     51.93 o 
   5   2  16     1044.12     1020.92     36.49 o 
   6   2  16      462.03      454.02     23.60 o 
   7   2  16       16.19        1.77      8.59 o 
   8   2  16      634.06      651.92     35.39 o 
   1   3  16      642.78      671.82     21.15 o 
   2   3  16      936.64      968.79     26.29 o 
   3   3  16      520.61      544.47     18.27 o 
   4   3  16       13.10        8.38      7.00 o 
   5   3  16     1052.67     1066.72     33.96 o 
   6   3  16      146.11      141.34     13.37 o 
   7   3  16      612.10      627.18     25.10 o 
   8   3  16      540.21      567.99     24.48 o 
   0   4  16     1314.06     1275.42     57.76 o 
   1   4  16      968.77     1014.68     31.07 o 
   2   4  16      972.94     1005.53     36.72 o 
   3   4  16      651.50      683.34     39.33 o 
   4   4  16     1479.40     1583.26     49.20 o 
   5   4  16      465.92      464.32     29.17 o 
   6   4  16      208.28      207.84     19.53 o 
   7   4  16       38.15       34.67     12.46 o 
   1   5  16       34.87       28.61      9.97 o 
   2   5  16      601.47      618.26     31.27 o 
   3   5  16      748.86      810.85     32.50 o 
   4   5  16        9.24       23.31      9.91 o 
   5   5  16      230.70      247.95     18.41 o 
   0   6  16      580.43      589.34     34.13 o 
   1   6  16      447.45      469.04     20.89 o 
   2   6  16      543.21      536.16     34.34 o 
   3   6  16      374.52      323.22     19.82 o 
   1   0  17      206.91      218.04     10.09 o 
   2   0  17     2719.16     2610.95     98.51 o 
   3   0  17      279.86      288.09     17.32 o 
   4   0  17      283.47      333.02     19.18 o 
   5   0  17       39.20       57.01     11.85 o 
   6   0  17        5.12        5.02     10.21 o 
   7   0  17      143.89      173.47     20.12 o 
   8   0  17      182.65      176.38     21.16 o 
   9   0  17        3.72       -0.50     19.25 o 
   0   1  17        5.48        8.38      6.22 o 
   1   1  17       66.44       76.42      5.66 o 
   2   1  17        1.61       -0.93      3.98 o 
   3   1  17        0.41        5.16      5.08 o 
   4   1  17     1250.18     1283.57     35.63 o 
   5   1  17       13.50       17.66      6.88 o 
   6   1  17       54.60       70.30      9.96 o 
   7   1  17        8.32       22.34      9.31 o 
   8   1  17        0.04       -7.74      9.77 o 
   1   2  17       32.06       31.68      5.88 o 
   2   2  17     2063.40     1937.45     47.52 o 
   3   2  17     1072.39     1120.76     32.59 o 
   4   2  17      201.17      198.33     11.51 o 
   5   2  17       84.43       75.18      8.20 o 
   6   2  17       22.97       26.07      9.07 o 
   7   2  17        0.63        9.87      9.56 o 
   8   2  17       87.23       73.89     12.12 o 
   0   3  17        6.08       -5.64     18.31 o 
   1   3  17       22.58       16.98      6.15 o 
   2   3  17        0.77       -5.20      5.20 o 
   3   3  17       13.66       11.85      6.05 o 
   4   3  17      824.56      794.02     26.21 o 
   5   3  17       59.45       40.97      9.20 o 
   6   3  17       44.60       51.29     11.16 o 
   7   3  17       72.72       65.56     11.55 o 
   1   4  17        3.71        3.21      7.87 o 
   2   4  17     1167.21     1154.97     38.83 o 
   3   4  17      339.18      355.51     15.93 o 
   4   4  17      156.95      124.46     13.06 o 
   5   4  17        7.32       13.97      9.82 o 
   6   4  17        6.38        2.37     12.80 o 
   0   5  17        0.34        8.66     13.30 o 
   1   5  17       15.42        9.45      9.73 o 
   2   5  17        0.04       10.40     10.16 o 
   3   5  17        0.01        2.52     10.23 o 
   4   5  17      504.01      453.65     38.15 o 
   5   5  17        0.10        8.14     14.09 o 
   1   6  17       10.42        4.21     11.44 o 
   2   6  17      552.24      499.33     28.49 o 
   0   0  18     2575.42     2401.44    108.18 o 
   1   0  18      870.74      816.47     29.20 o 
   2   0  18     1310.51     1406.01     56.19 o 
   3   0  18       52.87       73.74     11.10 o 
   4   0  18      333.13      341.72     18.76 o 
   5   0  18     1144.45     1137.45     51.96 o 
   6   0  18       46.69       36.98     12.71 o 
   7   0  18      275.22      239.72     23.28 o 
   8   0  18       55.41       36.02     23.17 o 
   1   1  18     3231.50     3237.82     77.52 o 
   2   1  18      514.54      471.91     16.25 o 
   3   1  18     1469.74     1408.33     38.34 o 
   4   1  18     1297.77     1249.59     35.00 o 
   5   1  18       20.72       10.59      6.92 o 
   6   1  18        0.64        1.78      7.48 o 
   7   1  18     1419.26     1517.20     48.78 o 
   8   1  18       38.22       49.59     11.82 o 
   0   2  18     2865.12     2742.72    100.61 o 
   1   2  18      812.37      794.35     24.77 o 
   2   2  18      592.99      612.64     19.96 o 
   3   2  18       63.17       58.01      8.85 o 
   4   2  18       70.93       63.18      9.92 o 
   5   2  18      747.42      707.21     29.09 o 
   6   2  18      139.14       99.98     12.91 o 
   7   2  18       91.37       69.05     14.88 o 
   8   2  18      112.58      125.96     13.88 o 
   1   3  18     1542.46     1552.27     42.90 o 
   2   3  18      296.33      293.60     12.32 o 
   3   3  18     1664.85     1540.69     45.60 o 
   4   3  18     1000.73     1005.80     31.68 o 
   5   3  18        7.23        5.83      9.00 o 
   6   3  18        2.93        2.63      9.91 o 
   7   3  18      712.05      791.93     36.35 o 
   0   4  18     1238.46     1233.61     57.30 o 
   1   4  18      562.03      557.18     25.10 o 
   2   4  18      601.77      603.50     43.62 o 
   3   4  18       18.22       19.06      8.46 o 
   4   4  18       90.60       77.60     13.96 o 
   5   4  18      540.65      520.23     29.16 o 
   6   4  18       34.58       22.69     12.34 o 
   1   5  18     1481.90     1532.24     48.53 o 
   2   5  18      192.27      220.05     16.38 o 
   3   5  18      381.41      377.62     47.18 o 
   4   5  18      383.04      353.09     25.56 o 
   1   0  19      736.84      675.00     25.61 o 
   2   0  19       50.07       92.05     18.59 o 
   3   0  19      422.23      442.17     34.14 o 
   4   0  19      148.24      141.05     13.59 o 
   5   0  19       41.16       17.29     13.46 o 
   6   0  19       91.02       55.38     14.57 o 
   7   0  19      123.77      117.50     19.00 o 
   8   0  19        5.31       13.87     15.61 o 
   0   1  19      289.60      253.64     15.98 o 
   1   1  19      578.40      617.90     17.52 o 
   2   1  19        4.95       18.73      6.24 o 
   3   1  19      669.61      658.17     23.58 o 
   4   1  19        0.58        6.13      6.46 o 
   5   1  19      113.07       99.32     10.17 o 
   6   1  19        0.09        4.07      8.07 o 
   7   1  19        0.04       -2.14      9.09 o 
   8   1  19        8.89       10.58     11.89 o 
   1   2  19      279.25      257.98     14.33 o 
   2   2  19       82.65       89.24      8.10 o 
   3   2  19      706.23      668.79     23.01 o 
   4   2  19       35.10       28.42      9.86 o 
   5   2  19        0.71       -1.00      7.02 o 
   6   2  19        4.01        3.49      9.06 o 
   7   2  19       22.91        6.97     10.64 o 
   0   3  19      549.19      501.30     36.96 o 
   1   3  19      426.42      431.50     23.77 o 
   2   3  19       54.30       51.35      7.93 o 
   3   3  19      505.26      496.19     41.68 o 
   4   3  19       85.64       90.90     14.85 o 
   5   3  19       60.88       63.62     14.10 o 
   6   3  19       33.77       24.89     15.37 o 
   7   3  19        2.64       34.92     60.78 o 
   1   4  19      285.79      266.02     24.87 o 
   2   4  19       45.41       66.64     13.23 o 
   3   4  19      281.94      283.25     30.57 o 
   4   4  19       25.48       26.43     10.52 o 
   5   4  19        3.30       -1.82     10.66 o 
   0   5  19       85.08       86.65     19.38 o 
   1   5  19      211.38      229.54     17.43 o 
   2   5  19       13.24        8.85     12.03 o 
   3   5  19      236.35      186.53     15.98 o 
   0   0  20      235.83      267.93     19.78 o 
   1   0  20      301.44      363.18     19.72 o 
   2   0  20      175.48      222.91     18.70 o 
   3   0  20       80.09      103.43     14.64 o 
   4   0  20     1373.28     1351.58     64.25 o 
   5   0  20      463.21      446.24     29.20 o 
   6   0  20      769.16      715.46     63.13 o 
   7   0  20        2.43       -9.53     13.06 o 
   1   1  20      359.31      348.19     12.41 o 
   2   1  20      372.59      400.29     15.75 o 
   3   1  20      429.36      476.38     17.98 o 
   4   1  20       77.63      102.26      9.33 o 
   5   1  20      106.86      120.55     16.37 o 
   6   1  20      607.55      581.90     30.78 o 
   7   1  20     1277.31     1257.38     59.28 o 
   0   2  20      832.25      840.71     36.81 o 
   1   2  20      254.41      259.47     12.94 o 
   2   2  20       16.42       14.06      6.75 o 
   3   2  20       86.80       72.40      9.38 o 
   4   2  20      438.73      428.76     20.21 o 
   5   2  20      348.42      355.27     15.69 o 
   6   2  20     1280.67     1347.23     43.63 o 
   7   2  20        5.75        7.53     11.07 o 
   1   3  20      309.34      324.19     15.76 o 
   2   3  20      202.43      222.31     12.03 o 
   3   3  20      255.29      270.36     28.44 o 
   4   3  20      110.81       96.62     14.49 o 
   5   3  20       62.53       64.50     17.46 o 
   6   3  20      671.45      676.47     53.92 o 
   0   4  20      193.39      207.35     29.10 o 
   1   4  20      126.36      136.20     28.96 o 
   2   4  20        2.67        0.07      9.08 o 
   3   4  20       34.91       33.01     11.87 o 
   4   4  20      501.21      488.75     29.43 o 
   5   4  20      258.04      259.71     27.33 o 
   1   5  20      204.82      191.15     16.70 o 
   2   5  20      159.59      151.91     16.98 o 
   1   0  21       92.69      105.42     11.33 o 
   2   0  21      370.95      431.40     21.08 o 
   3   0  21       28.00       10.14      9.42 o 
   4   0  21       34.28       19.46      9.99 o 
   5   0  21       61.19       60.76     15.57 o 
   6   0  21      612.38      605.01     38.78 o 
   7   0  21      271.84      339.59     37.95 o 
   0   1  21       12.08       10.73      8.44 o 
   1   1  21        1.40       -4.54      5.24 o 
   2   1  21      141.28      132.42      9.53 o 
   3   1  21       36.53       25.73      7.18 o 
   4   1  21      554.68      541.48     21.57 o 
   5   1  21      382.36      440.54     22.34 o 
   6   1  21       61.00       57.65     10.35 o 
   7   1  21        3.07        8.39     11.08 o 
   1   2  21        3.86        1.55      6.10 o 
   2   2  21      263.38      272.17     15.80 o 
   3   2  21      106.21      108.21     13.60 o 
   4   2  21        3.39        3.76      7.60 o 
   5   2  21        9.31       18.18     10.06 o 
   6   2  21      767.14      737.26     33.08 o 
   0   3  21      101.27       88.90     15.36 o 
   1   3  21        2.45       -6.21     11.58 o 
   2   3  21        4.92       -9.10      9.10 o 
   3   3  21        6.41       -1.53     10.13 o 
   4   3  21      158.98      156.26     21.01 o 
   5   3  21      197.04      153.02     24.32 o 
   1   4  21       12.59       24.55     12.38 o 
   2   4  21      187.81      147.33     27.16 o 
   3   4  21       36.88        8.27     19.99 o 
   4   4  21        5.83      -14.01     14.01 o 
   0   5  21       13.50       13.89     22.51 o 
   1   5  21        0.25        3.82     24.51 o 
   0   0  22      379.12      507.43     43.97 o 
   1   0  22       13.91       19.09      8.83 o 
   2   0  22      148.30      173.35     13.77 o 
   3   0  22       60.98       54.11     12.21 o 
   4   0  22      318.26      255.60     30.90 o 
   5   0  22        2.31        0.37     11.13 o 
   6   0  22      357.47      375.85     37.39 o 
   1   1  22       53.16       35.25      6.67 o 
   2   1  22      466.54      522.50     20.18 o 
   3   1  22       42.60       43.44      8.70 o 
   4   1  22      107.10      102.39     12.04 o 
   5   1  22       32.08       22.03      9.37 o 
   6   1  22       60.77       45.82     11.73 o 
   0   2  22       97.23      100.34     11.99 o 
   1   2  22       24.45       31.00      7.09 o 
   2   2  22        5.16        4.21      7.17 o 
   3   2  22      116.17      114.65     11.79 o 
   4   2  22      608.91      602.00     26.20 o 
   5   2  22       40.36       42.40     12.13 o 
   6   2  22      137.51      134.74     16.65 o 
   1   3  22      164.02      155.45     11.55 o 
   2   3  22      406.82      442.56     18.68 o 
   3   3  22      131.19      106.74     31.24 o 
   4   3  22       57.38       62.21     16.26 o 
   5   3  22        0.03       -2.98     12.41 o 
   0   4  22      134.35      173.74     38.15 o 
   1   4  22       17.10       14.20     11.48 o 
   2   4  22       19.25       25.60     10.37 o 
   3   4  22       43.18       22.22     18.70 o 
   1   0  23      680.90      713.95     43.26 o 
   2   0  23     1929.69     2066.69     80.91 o 
   3   0  23      130.44      157.30     16.50 o 
   4   0  23       89.76      105.49     18.15 o 
   5   0  23       69.42       64.28     14.86 o 
   6   0  23      124.39      116.37     19.92 o 
   0   1  23      729.57      706.04     34.77 o 
   1   1  23       84.75       68.39      7.95 o 
   2   1  23       81.74       64.37      9.01 o 
   3   1  23       26.84       44.05      8.70 o 
   4   1  23      452.89      470.20     24.00 o 
   5   1  23      504.64      548.64     32.33 o 
   1   2  23      111.45      122.29      9.62 o 
   2   2  23     1618.96     1650.69     51.00 o 
   3   2  23      487.95      548.04     25.91 o 
   4   2  23      102.50      123.93     13.27 o 
   5   2  23        4.87       -5.66     11.13 o 
   0   3  23      528.20      524.10     28.76 o 
   1   3  23       79.58       71.55      9.94 o 
   2   3  23       87.01       68.37     10.36 o 
   3   3  23       62.71       44.94     11.00 o 
   4   3  23      423.70      407.60     24.75 o 
   1   4  23      179.82      175.54     28.95 o 
   0   0  24       38.46       17.12     16.97 o 
   1   0  24      574.07      549.57     36.84 o 
   2   0  24        8.77       25.29     13.65 o 
   3   0  24        0.02       12.06     13.32 o 
   4   0  24      308.03      336.69     29.59 o 
   5   0  24      520.33      632.83     41.87 o 
   1   1  24        4.71        7.67      7.56 o 
   2   1  24      163.96      195.38     12.97 o 
   3   1  24      119.23      109.43     11.85 o 
   4   1  24       98.61       81.22     12.82 o 
   5   1  24        0.46       -3.62     12.09 o 
   0   2  24        1.28       -7.82      9.94 o 
   1   2  24      452.63      451.39     17.31 o 
   2   2  24       32.76       46.71     10.47 o 
   3   2  24        7.94        0.44      9.32 o 
   4   2  24      322.38      308.82     19.10 o 
   1   3  24       81.96       69.94     10.51 o 
   2   3  24      106.16      105.88     12.82 o 
   3   3  24        8.52      -10.65     11.01 o 
   1   0  25      179.09      210.02     19.88 o 
   2   0  25      221.04      247.64     25.99 o 
   3   0  25     1044.70     1070.51     59.64 o 
   4   0  25      484.73      548.62     37.97 o 
   0   1  25       54.57       38.96     13.70 o 
   1   1  25      879.44      917.48     33.92 o 
   2   1  25       49.77       68.96     11.25 o 
   3   1  25      809.64      917.38     36.95 o 
   4   1  25      124.39      163.05     14.77 o 
   1   2  25      435.77      468.84     19.92 o 
   2   2  25      260.71      219.35     15.07 o 
   3   2  25      499.98      503.15     40.82 o 
   0   3  25        0.13       -3.34     15.56 o 
   0   0  26        4.95       27.68     20.90 o 
   1   0  26       25.56       13.85     15.51 o 
   2   0  26        0.88        2.73     14.02 o 
   3   0  26        8.89        1.19     20.10 o 
   1   1  26       18.13       19.50     10.77 o 
   2   1  26      440.66      457.96     25.24 o 
   0   2  26       66.47       74.12     17.44 o 
   1   2  26       21.77       28.04     11.44 o 
                                                 
